# Supplementary material for: Pseudomonas aeruginosa dynamically prioritizes motility and resource recycling during prolonged starvation
Source: mSystems. 2026 Mar 20;11(4):e01439-25. doi: 10.1128/msystems.01439-25 (PMC13098243; doi:10.1128/msystems.01439-25)
Supplement: File S1 — Proteomics and Tn-Seq data plus gene lists used in analysis. [file msystems.01439-25-s0001.xlsx]

## Sheet: Data
Supplemental File 1 - Annotations; proteomics mean ppm values and standard deviations; and TnSeq fold changes, FDR, and counts per million
Annotations: Data analysis was based on the Refseq genome NC_008463.1 prior to re-annotation, but new locus tags from the NCBI re-annotation project are also given where possible for cross-compatibility with other studies. Sample numbers reference schematics and timecourses in Figure 3A, Figure 3D and Figure 4A for total proteomics, nascent proteomics and TnSeq respectively.
																		Whole cell proteomics								BONCAT proteomics						TnSeq
									Re-annotation									mean parts per million of detected proteome				standard deviation				mean parts per million of detected nascent proteome			standard deviation			log2-transformed fold changes								FDR			Counts per million transposon insertion reads for individual samples
PA14 original locus tag	PA14 gene name	Uniprot Accession	modified PseudoCAP classification	description	start	end	strand	protein length	New Locus tag	Name	Symbol	Gene Type	Protein accession	start	end	strans	protein length	Nitrogen starvation (1)	Transition (2)	Carbon Starvation (3)	Outgrowth (4)	Nitrogen starvation (1)	Transition (2)	Carbon Starvation (3)	Outgrowth (4)	Nitrogen starvation (L1)	Transition (L2)	Carbon Starvation (L3)	Nitrogen starvation (L1)	Transition (L2)	Carbon Starvation (L3)	A2 VS AB1 (Nitrogen Starve Vs Stationary Phase)	B2 Vs AB1 (Carbon Starve Vs Stationary Phase)	A3 Vs AB1 (Nitrogen Starve to Carbon Starve Transition Vs Stationary Phase)	B3 Vs AB1 (Carbon Starve to Nitrogen Starve Transition Vs Stationary Phase)	A4 Vs AB1 (Nitrogen Starve to Nitrogen Starve Transition Vs Stationary Phase)	B4 Vs AB1 (Carbon Starve to Carbon Starve Transition Vs Stationary Phase)	A3 Vs A2 (Nitrogen Starve to Carbon Starve Transtition Vs Nitrogen Starve)	B3 Vs B2 (Carbon Starve to Nitrogen Starve Transition Vs Carbon Starve)	FDR (All changes vs stationary phase AB1)	FDR A3 vs A2 (Nitrogen Starve to Carbon Starve Transition Vs Nitrogen Starve)	FDR B3 vs B2 (Carbon Starve to NitrogenStarve Transition Vs Carbon Starve)	AB1 (Stationary Phase) R1	AB1 (Stationary Phase) R2	AB1 (Stationary Phase) R3	AB1 (Stationary Phase) R4	AB1 (Stationary Phase) R5	AB1 (Stationary Phase) R6	A2 (Nitrogen Starve) R1
PA14_00010	dnaA	Q02V80	Cell division	chromosomal replication initiation protein	483	2027	+	514	PA14_RS00005	chromosomal replication initiator protein DnaA	dnaA	protein-coding	WP_003109151.1	483	2027	+	514	203.313	224.754	183.062	234.268	14.3312	5.90429	11.3186	27.7374	118.372	68.5492	65.7581	8.16134	3.71282	5.26701	-0.27042	-0.865166	-0.609619	-1.07641	-1.00837	-1.23112	-0.339199	-0.211244	0.662088	0.968185	0.965536	0	0	0.297	0.372	2.471	0	0
PA14_00020	dnaN	A0A0H2ZIW1	Cell division	DNA polymerase III subunit beta	2056	3159	+	367	PA14_RS00010	DNA polymerase III subunit beta	dnaN	protein-coding	WP_003097262.1	2056	3159	+	367	693.912	622.858	679.067	1292.18	80.9152	39.9494	31.2436	107.53	2108.4	1502.34	1361.66	157.793	163.137	147.037	0.448051	0.105383	0.234938	0.0352256	0.342605	8.21244E-05	-0.213113	-0.0701569	0.937439	0.969571	0.983813	0	0	0	0	0	0	0
PA14_00030	recF	Q02V78	Cell division	recombination protein F	3169	4278	+	369	PA14_RS00015	uncharacterized gene	recF	pseudogene		3169	4271	+		5.00507	4.81593	5.26242	20.0234	0.616473	0.520817	0.755928	1.77164	2.86761	0.317243	23.0571	2.04666	0.220215	16.4554	0.160117	0.465374	0.0320099	0.351156	-0.13956	0.221578	-0.128107	-0.114218	0.681905	0.984297	0.952892	119.112	92.39	157.297	94.051	130.428	73.818	159.737
PA14_00050	gyrB	A0A0H2ZJS1	Cell division	DNA gyrase subunit B	4275	6695	+	806	PA14_RS00020	DNA topoisomerase (ATP-hydrolyzing) subunit B	gyrB	protein-coding	WP_003097268.1	4275	6695	+	806	449.075	465.529	431.861	831.45	17.5008	19.9958	12.3698	90.7807	62.7388	35.4055	64.2867	7.32454	3.90585	8.81581	-0.0896287	0.575999	-0.0414097	-0.766619	0.682984	-0.533788	0.0482191	-1.34262	0.342566	0.985107	0.63427	0.334	0	0	0.372	0	0	0
PA14_00060	PA14_00060	A0A0H2ZJX4	Carbon molecule anabolism	acyltransferase	7018	7791	-	257	PA14_RS00025	1-acyl-sn-glycerol-3-phosphate acyltransferase		protein-coding	WP_003100265.1	7018	7791	-	257	37.9912	40.5607	31.5077	47.7409	1.85157	2.00534	2.21505	5.3533	25.304	22.6049	12.2421	5.21059	1.00942	5.38756	-0.57289	-0.544356	-1.19296	-0.256685	-0.539313	0.058805	-0.62007	0.287671	0.815867	0.942932	0.954859	24.023	27.297	7.731	33.085	7.688	23.276	32.642
PA14_00070	PA14_00070	A0A0H2ZK05	Transport of small molecules	D,D-heptose 1,7-bisphosphate phosphatase	7803	8339	-	178	PA14_RS00030	D-glycero-beta-D-manno-heptose 1,7-bisphosphate 7-phosphatase	gmhB	protein-coding	WP_003142196.1	7803	8339	-	178	16.2269	19.4931	20.9777	23.2825	1.34468	0.796945	3.94236	2.62773	24.2312	11.3038	10.6954	3.96554	1.44971	2.5325	0.182214	0.497401	-0.0323244	0.0356609	-0.306448	8.21244E-05	-0.214539	-0.46174	0.750482	0.967127	0.82506	0	0	0	0	0	0	0
PA14_00080	PA14_00080	A0A0H2ZJK8	Hypothetical, unclassified, unknown	hypothetical protein	8671	10377	+	568	PA14_RS00035	di-heme-cytochrome C peroxidase		protein-coding	WP_003142198.1	8671	10377	+	568	69.0694	65.7001	74.6453	5.32893	7.51504	6.82006	5.41099	0.853649	35.3268	15.8979	14.4656	2.76119	1.87372	9.23867	0.299966	0.294096	0.297093	0.414413	0.276138	0.134701	-0.00287306	0.120317	0.475766	0.996574	0.881048	196.185	242.674	165.325	266.539	273.761	217.796	280.119
PA14_00090	glyS	Q02V73	Translation, post-translational modification, degradation	glycyl-tRNA synthetase subunit beta	10434	12488	-	684	PA14_RS00040	glycine--tRNA ligase subunit beta	glyS	protein-coding	WP_003100271.1	10434	12488	-	684	470.508	462.827	463.357	673.324	35.402	19.3595	30.9088	14.7559	57.2813	113.152	26.5391	6.57679	5.21553	14.7386	0.0381816	-0.168568	-1.29088	-0.877047	-0.158862	-0.612703	-1.32906	-0.708478	0.654692	0.75446	0.844933	0.334	0.3	0	0.372	0.275	0.998	0.232
PA14_00100	glyQ	Q02V72	Translation, post-translational modification, degradation	glycyl-tRNA synthetase subunit alpha	12488	13435	-	315	PA14_RS00045	glycine--tRNA ligase subunit alpha	glyQ	protein-coding	WP_003097276.1	12488	13435	-	315	220.735	216.126	220.504	244.539	20.6204	6.3306	4.11396	16.4358	18.8037	12.3942	9.22945	4.6881	0.651172	3.0025	0.568177	0.105383	-0.0323244	0.148691	0.216743	0.655057	-0.600502	0.0433082	0.832215	0.882082	0.989572	0	0	0	0	0	0	0.232
PA14_00110	tag	A0A0H2ZIW5	Cell division	DNA-3-methyladenine glycosidase I	13540	14091	+	183	PA14_RS00050	DNA-3-methyladenine glycosylase I		protein-coding	WP_003097280.1	13540	14091	+	183	15.2682	15.4291	14.9056	12.5936	0.44862	0.684332	0.88029	0.933774	9.53192	2.16379	3.73282	0.853484	0.326912	2.59159	0.392337	-0.0444308	0.323968	0.00923721	0.316121	0.654552	-0.0683686	0.053668	0.499977	0.985107	0.983813	43.708	54.594	45.791	63.568	48.602	86.121	79.174
PA14_00120	PA14_00120	A0A0H2ZJS7	Cell wall / LPS / capsule	lipid A biosynthesis lauroyl acyltransferase	14236	15123	+	295	PA14_RS00055	lysophospholipid acyltransferase		protein-coding	WP_003097282.1	14236	15123	+	295	113.151	112.084	113.275	69.9787	10.2938	3.70845	5.5582	5.2164	39.1482	82.6142	34.7618	4.8605	4.02554	12.0365	0.461843	0.542451	-0.130336	0.690521	-0.522123	-0.228603	-0.59218	0.14807	0.84128	0.942932	0.982075	23.022	59.094	28.248	3.717	8.787	8.313	42.597
PA14_00130	PA14_00130	A0A0H2ZJX8	Hypothetical, unclassified, unknown	hypothetical protein	15208	15474	+	88	PA14_RS00060	PilZ domain-containing protein		protein-coding	WP_003114645.1	15208	15474	+	88	7.88496	10.782	12.4843	11.8419	1.36921	0.948815	0.578315	3.20018	8.96799	35.4537	20.3593	3.4572	5.16561	7.60342	1.13642	1.10918	-0.245115	0.700635	-0.97636	0.214914	-1.38153	-0.408546	0.808625	0.907038	0.970234	2.336	3.9	10.407	2.23	7.414	3.658	22.224
PA14_00140	PA14_00140	A0A0H2ZK11	Membrane proteins	hypothetical protein	15621	16274	+	217	PA14_RS00065	7-cyano-7-deazaguanine/7-aminomethyl-7-deazaguanine transporter		protein-coding	WP_003142200.1	15621	16274	+	217	1.24249	1.96284	1.91566	0.662256	0.279237	0.207234	0.25029	0.32109	ND	ND	ND	ND	ND	ND	0.821288	1.17271	1.1246	0.291076	1.17261	1.14224	0.303309	-0.88163	0.206407	0.921672	0.706806	42.707	27.297	16.354	29.739	43.934	70.16	56.718
PA14_00150	PA14_00150	A0A0H2ZJL2	Hypothetical, unclassified, unknown	hypothetical protein	16336	16608	-	90	PA14_RS00070	hypothetical protein		protein-coding	WP_003142201.1	16336	16608	-	90	ND	ND	ND	ND	ND	ND	ND	ND	ND	ND	ND	ND	ND	ND	0.465978	0.464752	-0.0897808	0.423809	0.230954	0.0747326	-0.555758	-0.0409433	0.451673	0.673103	0.983813	107.101	100.189	78.202	94.423	131.252	94.766	144.921
PA14_00160	PA14_00160	A0A0H2ZIW8	Hypothetical, unclassified, unknown	hypothetical protein	16923	17240	-	105	PA14_RS00075	tetratricopeptide repeat protein		protein-coding	WP_003142202.1	16923	17240	-	105	56.3037	65.7495	66.5948	23.856	11.9384	3.90007	7.28961	4.50224	186.257	150.342	177.43	18.7141	3.97678	41.3492	0.482205	0.270306	0.703543	0.675437	-0.384087	0.374731	0.221339	0.405131	0.764185	0.985107	0.893569	10.677	30.297	16.057	18.959	15.102	7.648	27.086
PA14_00170	trkA	A0A0H2ZJT5	Transport of small molecules	potassium transporter peripheral membrane protein	17389	18762	-	457	PA14_RS00080	Trk system potassium transporter TrkA	trkA	protein-coding	WP_003111375.1	17389	18762	-	457	261.212	274.399	289.641	182.177	22.4746	20.3011	20.8792	13.1298	215.754	178.444	125.702	51.5508	24.2817	13.4724	0.264664	0.0596778	0.191516	0.491668	0.0344536	0.504944	-0.0731479	0.43199	0.631289	0.985107	0.791993	128.455	115.788	112.695	126.392	119.17	170.912	205.575
PA14_00180	PA14_00180	A0A0H2ZJY3	Transcription	tRNA and rRNA cytosine-C5-methylases	18789	20093	-	434	PA14_RS00085	16S rRNA (cytosine(967)-C(5))-methyltransferase RsmB	rsmB	protein-coding	WP_003142203.1	18789	20093	-	434	106.791	109.654	118.972	111.911	14.1082	8.60808	15.7236	4.04327	30.8684	37.2623	11.7035	10.2032	4.45604	11.086	0.482027	0.206481	-0.119992	0.0684236	0.179583	-0.0209486	-0.602019	-0.138057	0.325359	0.3056	0.893569	325.641	236.675	354.438	229.365	238.615	211.146	443.791
PA14_00190	fmt	Q02V63	Translation, post-translational modification, degradation	methionyl-tRNA formyltransferase	20090	21034	-	314	PA14_RS00090	methionyl-tRNA formyltransferase	fmt	protein-coding	WP_003142204.1	20090	21034	-	314	182.953	183.371	194.069	184.584	15.3261	10.3203	17.0277	13.0289	38.3913	29.9537	17.8064	5.95354	4.45227	5.06821	0.180315	0.858757	-0.295915	0.431355	0.164274	0.649729	-0.47623	-0.427403	0.75831	0.942932	0.900907	0	0.3	0	0	0	0	0.232
PA14_00200	def	A0A0H2ZK18	Translation, post-translational modification, degradation	peptide deformylase	21088	21594	-	168	PA14_RS00095	peptide deformylase	def	protein-coding	WP_003097293.1	21088	21594	-	168	128.199	139.89	157.341	105.461	7.38069	3.77078	6.22849	10.9539	476.623	402.277	430.773	68.7515	72.2472	89.6785	-0.347293	-0.158208	-0.295915	-0.231282	-0.570038	0.126384	0.0513785	-0.0730747	0.765053	0.985107	0.983813	0	0.3	0	0	0	0	0
PA14_00210	PA14_00210	A0A0H2ZJL6	Hypothetical, unclassified, unknown	lysin domain-containing protein	21733	22758	+	341	PA14_RS00100	LysM peptidoglycan-binding domain-containing protein		protein-coding	WP_003097294.1	21733	22758	+	341	335.469	346.828	321.638	328.339	25.3743	19.7729	35.5948	12.6282	81.0898	139.928	68.3347	14.7959	15.0523	12.8554	0.537031	0.38688	0.391442	0.253688	0.32619	0.130582	-0.14559	-0.133191	0.127009	0.903497	0.851547	317.299	224.076	286.643	222.302	281.724	386.38	383.137
PA14_00230	PA14_00230	A0A0H2ZIX1	Cell division	Rossmann fold nucleotide-binding protein	22893	23981	+	362	PA14_RS00105	DNA-processing protein DprA	dprA	protein-coding	WP_003142205.1	22893	23981	+	362	ND	ND	ND	ND	ND	ND	ND	ND	ND	ND	ND	ND	ND	ND	0.339949	0.397019	0.0510363	0.205266	0.0636924	-0.0324565	-0.288912	-0.191753	0.267519	0.765872	0.809829	159.15	223.176	212.306	215.611	252.069	284.964	252.801
PA14_00240	PA14_00240	Q02V59	Translation, post-translational modification, degradation	hypothetical protein	24022	24579	+	185	PA14_RS00110	Sua5/YciO/YrdC/YwlC family protein		protein-coding	WP_003097300.1	24022	24579	+	185	25.2177	28.4964	28.7471	28.5278	3.91645	2.09373	2.09851	1.16164	2.73517	10.9873	3.09035	0.789954	1.69054	1.68469	-0.0895951	0.968475	-0.0303347	-0.498707	-0.572406	0.254144	0.0592604	-1.46718	0.438756	0.985107	0.631691	0	0	0	0	0	0.333	0.232
PA14_00250	qor	A0A0H2ZJU1	Energy metabolism	quinone oxidoreductase	24589	25566	-	325	PA14_RS00115	NADPH:quinone reductase		protein-coding	WP_003097303.1	24589	25566	-	325	591.172	634.314	647.266	205.28	15.6418	21.1163	24.6985	7.96227	182.118	274.055	208.298	9.22643	34.0762	48.1348	0.287736	0.290902	-0.0668196	0.273216	0.141036	0.295046	-0.354555	-0.017686	0.682183	0.813361	0.989572	100.762	172.181	111.505	146.838	221.865	126.687	166.219
PA14_00280	hemF	Q02V57	Carbon molecule anabolism	coproporphyrinogen III oxidase	25757	26674	+	305	PA14_RS00120	oxygen-dependent coproporphyrinogen oxidase	hemF	protein-coding	WP_003097311.1	25757	26674	+	305	63.7903	73.8015	64.5881	134.433	2.3878	1.10925	2.20431	6.91544	25.1247	16.5041	8.62139	2.25242	1.71915	4.2356	-0.0837029	0.750386	0.758536	0.0323079	-0.306448	0.266847	0.842239	-0.718078	0.291658	0.673103	0.751009	0	0	0	0	0	0	0
PA14_00290	aroE	A0A0H2ZJY6	Carbon molecule anabolism	shikimate 5-dehydrogenase	26732	27556	+	274	PA14_RS00125	shikimate dehydrogenase	aroE	protein-coding	WP_003097314.1	26732	27556	+	274	45.7946	51.8907	53.8739	66.1322	3.65012	5.83987	2.68077	4.94041	66.8204	40.118	53.9587	6.62796	0.984151	9.6834	-0.092779	-0.426128	-0.563834	-0.496284	0.162426	-0.531428	-0.471055	-0.0701569	0.718926	0.907038	0.983813	0	0.3	0	0.372	0	0	0.232
PA14_00300	plcB	A0A0H2ZK23	Hypothetical, unclassified, unknown	phospholipase C, PlcB	27667	28653	+	328	PA14_RS00130	phospholipase		protein-coding	WP_003097316.1	27667	28653	+	328	0	0	0	0.544678	0	0	0	0.213729	ND	ND	ND	ND	ND	ND	0.496819	0.61586	0.229721	0.544444	0.311649	0.550489	-0.267098	-0.0714165	0.547236	0.908641	0.975329	93.421	75.292	99.314	105.947	149.374	109.064	137.05
PA14_00310	PA14_00310	A0A0H2ZJM0	Translation, post-translational modification, degradation	peptidyl-prolyl isomerase	28634	29920	+	428	PA14_RS00135	peptidylprolyl isomerase		protein-coding	WP_003142206.1	28634	29920	+	428	0.0410902	0.185047	0.118379	5.29142	0.0821805	0.132321	0.159072	0.750243	ND	ND	ND	ND	ND	ND	0.704011	0.453338	0.69321	0.521564	0.598281	0.441293	-0.010801	0.0682265	0.106115	0.986997	0.958416	300.283	194.679	299.429	189.589	182.325	258.363	373.877
PA14_00320	PA14_00320	A0A0H2ZIX3	Hypothetical, unclassified, unknown	hypothetical protein	29917	30519	+	200	PA14_RS00140	hypothetical protein		protein-coding	WP_003131389.1	29917	30519	+	200	ND	ND	ND	ND	ND	ND	ND	ND	3.21024	0.0934719	3.44655	1.76313	0.186944	1.69236	0.391096	0.721034	0.304312	0.446517	0.606043	0.27403	-0.0867839	-0.274518	0.0591201	0.968911	0.750251	170.161	113.988	184.653	136.429	119.719	214.803	131.957
PA14_00340	PA14_00340	A0A0H2ZJU7	Transport of small molecules	sulfate transporter	30523	32076	-	517	PA14_RS00145	SulP family inorganic anion transporter		protein-coding	WP_003097320.1	30523	32076	-	517	ND	ND	ND	ND	ND	ND	ND	ND	ND	ND	ND	ND	ND	ND	0.442297	0.493978	0.282271	0.459573	0.498802	0.432904	-0.160025	-0.0344045	0.152065	0.900039	0.980289	247.567	228.575	257.503	370.627	343.781	230.099	311.835
PA14_00360	PA14_00360	A0A0H2ZJZ0	Transport of small molecules	hypothetical protein	32081	33004	-	307	PA14_RS00150	choline ABC transporter substrate-binding protein		protein-coding	WP_003097322.1	32081	33004	-	307	32.0429	41.5308	41.9108	9.58902	8.34668	4.52061	2.45571	6.03889	497.69	158.422	10.6216	339.117	48.4315	7.62713	0.575106	0.463847	0.362652	0.447928	0.542824	0.693074	-0.212453	-0.0159189	0.674415	0.942932	0.991708	71.401	54.294	96.34	44.609	90.888	77.143	104.639
PA14_00380	betC	A0A0H2ZK30	Adaptation, Protection	choline sulfatase	33021	34532	-	503	PA14_RS00155	choline-sulfatase	betC	protein-coding	WP_003142209.1	33021	34532	-	503	ND	ND	ND	ND	ND	ND	ND	ND	0.0710837	30.3561	0.0941583	0.142167	2.05012	0.188317	0.484513	0.33574	0.259613	0.354505	0.432695	0.366763	-0.224899	0.0187654	0.449519	0.859132	0.989544	164.822	223.476	177.219	158.734	195.505	254.705	364.154
PA14_00400	PA14_00400	A0A0H2ZJM3	Transcription	LysR family transcriptional regulator	34645	35559	+	304	PA14_RS00160	LysR family transcriptional regulator		protein-coding	WP_003111194.1	34645	35559	+	304	3.68412	3.27282	2.48419	2.4814	0.602386	0.175069	0.215	0.653743	5.44082	5.95421	2.34571	1.0227	0.490325	2.45232	0.73648	0.491068	0.667185	0.533627	0.907889	0.512422	-0.0692953	0.0425595	0.259685	0.985107	0.983813	97.425	112.488	69.877	100.742	208.685	73.818	162.978
PA14_00410	PA14_00410	A0A0H2ZIX6	Carbon molecule anabolism	dioxygenase	35570	35947	+	125	PA14_RS00165	DOPA 4,5-dioxygenase family protein		protein-coding	WP_003097328.1	35570	35947	+	125	3.10477	5.74991	4.03476	6.71097	0.834341	1.19752	1.40403	1.01055	3.08163	5.8321	1.13012	0.609059	1.12139	1.30504	-0.926169	0.148007	-0.0817898	-0.0664921	-0.283067	-0.249477	0.844379	-0.214499	0.70459	0.818147	0.937857	24.69	49.795	18.733	25.278	43.11	29.926	9.26
PA14_00420	PA14_00420	A0A0H2ZJV3	Two-component regulatory systems	histidine phosphotransfer domain-containing protein	35926	36291	-	121	PA14_RS00170	Hpt domain-containing protein		protein-coding	WP_003097330.1	35926	36291	-	121	0.272593	0.291726	0.0795246	1.39353	0.216994	0.0543103	0.0919449	0.991773	1.40975	0.949134	1.0964	0.232382	0.104518	0.369326	0.242843	-0.338609	-1.10027	-0.0154392	0.0160705	-0.380816	-1.34311	0.323169	0.654692	0.663486	0.921387	59.389	16.498	33.6	17.1	5.492	28.264	17.363
PA14_00430	PA14_00430	A0A0H2ZJZ4	Two-component regulatory systems	two-component response regulator	36299	36922	-	207	PA14_RS00175	response regulator transcription factor		protein-coding	WP_003111192.1	36299	36922	-	207	0.0362382	0	0	0.58499	0.0724764	0	0	0.0538338	ND	ND	ND	ND	ND	ND	0.826583	0.525691	0.295777	0.590165	0.602444	0.597039	-0.530806	0.0644743	0.187484	0.534365	0.975329	138.464	67.793	107.937	128.623	60.958	82.796	189.601
PA14_00440	trpA	Q02V45	Carbon molecule anabolism	tryptophan synthase subunit alpha	37108	37914	-	268	PA14_RS00180	tryptophan synthase subunit alpha	trpA	protein-coding	WP_003097337.1	37108	37914	-	268	53.7463	65.9479	64.8041	181.636	7.53208	3.43543	3.0652	17.3901	32.1633	42.9824	41.8463	5.97348	4.53484	7.74497	0.262059	0.207306	-0.225471	-0.375468	-0.361673	0.123831	-0.487529	-0.582774	0.327207	0.771648	0.723241	249.902	130.486	118.641	127.879	195.779	157.944	230.345
PA14_00450	trpB	A0A0H2ZK36	Carbon molecule anabolism	tryptophan synthase subunit beta	37911	39119	-	402	PA14_RS00185	tryptophan synthase subunit beta	trpB	protein-coding	WP_003142212.1	37911	39119	-	402	81.3502	118.348	116.684	269.455	2.88845	5.63974	3.62365	21.797	162.932	272.876	316.741	12.9862	18.0931	35.7516	0.192895	0.221352	-0.480683	-0.30476	0.0501281	0.150376	-0.673578	-0.526112	0.0641023	0.172132	0.57044	193.85	216.277	207.846	277.32	238.615	236.417	299.102
PA14_00460	trpI	A0A0H2ZJM6	Transcription	transcriptional regulator TrpI	39223	40110	+	295	PA14_RS00190	trpBA operon transcriptional activator TrpI	trpI	protein-coding	WP_003142214.1	39223	40110	+	295	32.3253	9.18312	9.77613	20.7972	43.528	1.30183	2.04299	23.7731	0.111179	0.198022	0	0.104662	0.166099	0	0.642909	0.420324	0.363362	0.460976	0.471609	0.349358	-0.279547	0.0406515	0.570381	0.882082	0.983813	245.231	136.185	228.363	128.251	195.505	197.845	287.99
PA14_00470	PA14_00470	A0A0H2ZIY0	Hypothetical, unclassified, unknown	hypothetical protein	40211	40426	+	71	PA14_RS00195	dodecin		protein-coding	WP_003097345.1	40211	40426	+	71	636.384	634.496	722.223	71.596	42.8218	13.006	47.7923	11.7436	6.07678	3.71757	1.98673	0.853288	1.10892	1.84925	1.44696	1.33325	1.23697	1.028	1.30425	1.04101	-0.209985	-0.305251	0.690938	0.985107	0.934235	11.344	45.295	6.839	4.089	9.885	16.626	44.217
PA14_00480	PA14_00480	A0A0H2ZJV9	Hypothetical, unclassified, unknown	hypothetical protein	40610	40837	+	75	PA14_RS00200	DUF1161 domain-containing protein		protein-coding	WP_003097347.1	40610	40837	+	75	725.688	787.111	607.015	121.969	215.166	83.384	52.7596	34.3959	160.686	1.91375	19.6546	37.0665	0.852373	15.0514	-2.01382	-1.47553	-0.968489	0.0342477	-1.22374	-0.558204	1.04533	1.50978	0.832215	0.921672	0.844933	6.673	3.9	2.379	3.717	4.668	2.328	0
PA14_00490	PA14_00490	A0A0H2ZJZ8	Secretion	hemolysin activation/secretion protein	41133	42821	+	562	PA14_RS00205	two-partner secretion system transporter TpsB2	tpsB2	protein-coding	WP_011666522.1	41133	42821	+	562	0.284533	0.297352	0.33307	0.533669	0.0503931	0.0872631	0.0580705	0.0879633	ND	ND	ND	ND	ND	ND	0.179424	0.23228	-0.0934444	0.0209195	0.0175213	0.0804257	-0.272868	-0.21136	0.429094	0.626825	0.750251	272.924	368.06	424.314	315.238	412.702	383.387	403.278
PA14_00510	PA14_00510	A0A0H2ZK44	Membrane proteins	hemagglutinin	42934	53265	+	3443	PA14_RS00210	two-partner secretion system putative hemagglutinin TpsA2	tpsA2	protein-coding	WP_011666523.1	42934	53265	+	3443	3.39702	4.174	5.90834	23.0188	1.87184	2.2691	4.205	2.33671	ND	ND	ND	ND	ND	ND	0.441453	0.382488	0.277239	0.367392	0.3608	0.258443	-0.164214	-0.0150955	0.00179991	0.573621	0.982075	1614.52	1524.14	1815.6	1808.15	1516.81	1700.8	2153.21
PA14_00520	PA14_00520	A0A0H2ZJN0	Hypothetical, unclassified, unknown	hypothetical protein	54577	54699	+	40										ND	ND	ND	ND	ND	ND	ND	ND	ND	ND	ND	ND	ND	ND	ND	ND	ND	ND	ND	ND	ND	ND	ND	ND	ND	ND	ND	ND	ND	ND	ND	ND
PA14_00530	PA14_00530	A0A0H2ZIY3	Hypothetical, unclassified, unknown	hypothetical protein	54909	55304	+	131	PA14_RS00220	hypothetical protein		protein-coding	WP_003083536.1	54909	55304	+	131	0.581405	0.779673	0.450932	0.930407	0.0603417	0.0617654	0.304054	0.287775	1.43999	0.0483261	0	2.07845	0.0966522	0	0.740755	0.510395	0.524019	0.536134	0.586074	0.385613	-0.216737	0.0257389	0.709496	0.943857	0.989572	47.044	39.896	43.413	82.527	77.708	91.109	98.157
PA14_00550	PA14_00550	A0A0H2ZJW4	Membrane proteins	hypothetical protein	55575	56984	-	469	PA14_RS00225	MgtC/SapB family protein		protein-coding	WP_016254350.1	55575	56828	-	417	6.06874	7.06495	8.65544	1.57176	1.17672	0.325389	1.04003	0.401762	1.91756	2.07815	0.237957	0.381632	0.679479	0.390923	0.747356	0.486891	0.419516	0.398364	0.564285	0.408902	-0.32784	-0.0885272	0.00679109	0.393032	0.893569	417.394	234.275	381.496	370.999	332.797	402.008	558.617
PA14_00560	exoT	A0A0H2ZK02	Secretion	exoenzyme T	57148	58476	+	442	PA14_RS00230	T3SS effector bifunctional cytotoxin exoenzyme T	exoT	protein-coding	WP_003136948.1	57148	58476	+	442	1.33591	1.17099	1.46267	29.686	0.340245	0.225766	0.305898	1.66463	ND	ND	ND	ND	ND	ND	0.568783	0.415351	0.422196	0.478187	0.361326	0.576714	-0.146588	0.0628364	0.251041	0.921672	0.958416	194.183	194.379	141.24	182.154	166.948	207.488	214.603
PA14_00570	PA14_00570	A0A0H2ZK49	Cell wall / LPS / capsule	lipoprotein	59018	59704	+	228	PA14_RS00235	CsgG/HfaB family protein		protein-coding	WP_003083559.1	59018	59704	+	228	22.2451	11.4297	11.9447	97.6579	21.8796	1.53792	0.992203	5.8528	0.336689	0.470672	0.522496	0.624242	0.180264	0.632272	0.493453	0.487821	0.267075	0.216174	0.42633	0.239486	-0.226378	-0.271647	0.0834344	0.777161	0.726446	206.528	162.882	174.84	177.321	213.627	248.055	268.312
PA14_00580	PA14_00580	A0A0H2ZJN3	Carbon molecule anabolism	lipoprotein	59735	60088	+	117	PA14_RS00240	DUF4810 domain-containing protein		protein-coding	WP_003083569.1	59735	60088	+	117	0	0	0	3.64057	0	0	0	0.894803	ND	ND	ND	ND	ND	ND	0.710168	0.476644	0.854795	1.00984	0.534698	0.572246	0.144627	0.533194	0.621767	0.985107	0.791993	11.01	34.196	19.328	30.111	76.06	42.562	83.341
PA14_00590	PA14_00590	A0A0H2ZIY7	Carbon molecule anabolism	lipoprotein	60241	60750	+	169										0	0.127529	0.0480006	7.78823	0	0.0857146	0.0960011	1.32214	ND	ND	ND	ND	ND	ND	0.56663	0.121613	0.17564	0.377739	0.0835212	0.289434	-0.39099	0.256126	0.75516	0.86838	0.881048	110.438	86.391	88.312	74.348	59.036	88.448	79.637
PA14_00600	PA14_00600	A0A0H2ZJX1	Transcription	transcriptional regulator	60765	61148	-	127	PA14_RS00250	helix-turn-helix transcriptional regulator		protein-coding	WP_003104304.1	60765	61148	-	127	ND	ND	ND	ND	ND	ND	ND	ND	ND	ND	ND	ND	ND	ND	-0.680333	-2.09844	-1.90868	-2.11378	-1.06646	-2.28996	-1.22834	-0.0153447	0.557599	0.900835	0.997537	9.676	3.3	9.515	10.409	2.471	6.983	9.029
PA14_00620	PA14_00620	A0A0H2ZK06	Hypothetical, unclassified, unknown	hypothetical protein	61430	63091	-	553	PA14_RS00255	hypothetical protein		protein-coding	WP_003136949.1	61430	63091	-	553	ND	ND	ND	ND	ND	ND	ND	ND	ND	ND	ND	ND	ND	ND	0.501256	0.518919	0.253605	0.268352	0.372797	0.385642	-0.247652	-0.250567	0.105123	0.75711	0.738928	229.55	223.776	273.559	261.335	258.659	291.281	378.044
PA14_00630	PA14_00630	A0A0H2ZK54	Hypothetical, unclassified, unknown	hypothetical protein	63701	63841	+	46	PA14_RS00260	hypothetical protein		protein-coding	WP_003083582.1	63701	63841	+	46	ND	ND	ND	ND	ND	ND	ND	ND	ND	ND	ND	ND	ND	ND	ND	ND	ND	ND	ND	ND	ND	ND	ND	ND	ND	ND	ND	ND	ND	ND	ND	ND
PA14_00640	phzH	A0A0H2ZJN6	Hypothetical, unclassified, unknown	potential phenazine-modifying enzyme	64665	66497	+	610	PA14_RS00265	asparagine synthase (glutamine-hydrolyzing)	asnB	protein-coding	WP_003111526.1	64665	66497	+	610	8.0066	4.11205	3.90322	0.476447	7.44169	1.18586	2.11044	0.193355	0	14.7431	0.0753242	0	1.93493	0.0936557	0.368983	0.499517	0.390775	0.301893	0.323254	0.200146	0.0217925	-0.197624	0.263982	0.985107	0.791993	436.078	327.865	247.095	344.977	394.579	551.306	401.889
PA14_00650	PA14_00650	A0A0H2ZIZ5	Hypothetical, unclassified, unknown	hypothetical protein	66550	66978	-	142	PA14_RS00270	cupin domain-containing protein		protein-coding	WP_003083588.1	66550	66978	-	142	2.1425	1.04204	0.5949	0	1.31198	0.223943	0.534123	0	0.83608	2.42819	0.434909	0.136722	1.23746	0.50234	0.677903	0.276663	-0.141852	0.520688	0.457676	0.513922	-0.819755	0.244025	0.509086	0.614921	0.893569	45.376	49.495	21.112	43.122	34.323	30.591	60.422
PA14_00660	PA14_00660	Q02V26	Translation, post-translational modification, degradation	RNA 2'-phosphotransferase-like protein	67187	67735	-	182	PA14_RS00275	RNA 2'-phosphotransferase		protein-coding	WP_003136950.1	67187	67735	-	182	11.6707	12.1431	13.1591	9.16889	1.95017	2.15227	6.71771	4.63246	8.57757	5.87777	7.54891	1.7608	1.87934	6.44594	0.249478	0.588083	-0.018422	0.148721	-0.202813	0.0498565	-0.2679	-0.439362	0.559161	0.921672	0.791993	51.048	38.396	42.521	56.505	38.442	99.421	29.632
PA14_00670	PA14_00670	A0A0H2ZJX7	Hypothetical, unclassified, unknown	hypothetical protein	67774	68280	-	168	PA14_RS00280	DUF1993 family protein		protein-coding	WP_003083593.1	67774	68280	-	168	243.935	253.426	292.572	117.692	8.72293	24.0217	23.5766	20.0635	82.9213	39.1577	82.3193	8.93307	8.26286	3.90161	0.444116	0.385029	0.449776	-0.0629022	0.246394	-0.150096	0.00566037	-0.447931	0.70443	0.996919	0.82506	59.056	50.095	127.265	70.259	34.598	47.217	100.704
PA14_00680	PA14_00680	A0A0H2ZK09	Transcription	LysR family transcriptional regulator	68346	69266	-	306	PA14_RS00285	oxidative stress response transcriptional regulator OsaR	osaR	protein-coding	WP_003128174.1	68346	69266	-	306	4.61234	4.12074	4.12863	5.92562	0.611753	0.579959	0.373531	0.329751	0.476381	0.199622	0.267884	0.189782	0.0438046	0.301418	0.435964	0.398038	0.204726	0.128698	0.20087	0.393361	-0.231238	-0.26934	0.430855	0.858179	0.785578	224.212	155.983	167.406	163.938	162.28	163.264	191.453
PA14_00690	PA14_00690	A0A0H2ZK59	Hypothetical, unclassified, unknown	hypothetical protein	69374	70261	+	295	PA14_RS00290	MBL fold metallo-hydrolase		protein-coding	WP_003083599.1	69374	70261	+	295	41.8811	46.2265	51.7626	18.8598	9.45579	6.12683	4.74565	0.879975	ND	ND	ND	ND	ND	ND	0.439528	0.352699	0.215956	0.308617	0.260514	0.318247	-0.223572	-0.0440821	0.637924	0.878497	0.980289	264.249	196.479	214.387	242.376	240.811	255.37	294.935
PA14_00700	PA14_00700	A0A0H2ZJP1	Carbon molecule anabolism	hypothetical protein	70324	71028	+	234	PA14_RS00295	disulfide reductase DsbM	dsbM	protein-coding	WP_003136951.1	70324	71028	+	234	0.0596923	0.059487	0.0590787	0.643076	0.070509	0.0694508	0.0702781	0.174626	0	0.305773	0	0	0.0566335	0	0.492482	0.526358	0.182429	0.0526031	0.518669	0.226041	-0.310054	-0.473755	0.850913	0.942932	0.825447	47.712	46.795	41.926	55.018	19.496	49.212	28.938
PA14_00710	osmC	A0A0H2ZJ00	Adaptation, Protection	osmotically inducible protein OsmC	71112	71567	+	151	PA14_RS00300	OsmC family protein		protein-coding	WP_003118563.1	71112	71567	+	151	864.206	915.841	963.109	75.6167	58.6187	90.2553	98.9854	14.6945	193.4	477.98	79.8346	21.8912	27.4938	11.4924	0.30662	0.574138	0.353602	0.180599	0.413307	0.843295	0.0469828	-0.393539	0.583415	0.985107	0.82506	59.389	46.195	106.45	63.196	35.696	61.515	70.608
PA14_00720	PA14_00720	A0A0H2ZJY2	Hypothetical, unclassified, unknown	hypothetical protein	71678	71911	+	77	PA14_RS00305	DUF1161 domain-containing protein		protein-coding	WP_003114662.1	71678	71911	+	77	24.6693	37.8468	33.8122	6.70832	14.744	5.43517	6.49451	2.38111	ND	ND	ND	ND	ND	ND	0.326358	0.581048	-0.262431	0.151998	0.340571	1.21478	-0.588788	-0.42905	0.987835	0.985107	0.975329	1.668	19.498	2.081	0	0	3.658	7.177
PA14_00730	PA14_00730	A0A0H2ZK13	Hypothetical, unclassified, unknown	hypothetical protein	71923	72360	-	145	PA14_RS00310	hypothetical protein		protein-coding	WP_003083612.1	71923	72360	-	145	38.4228	39.4926	45.8801	6.32412	3.54242	2.73757	5.45529	1.36471	8.49923	24.2486	2.62754	0.219277	5.34672	2.22814	0.696427	0.436827	0.486014	0.471949	0.173084	0.251993	-0.210413	0.0351217	0.537945	0.936129	0.986575	64.394	69.293	54.415	60.222	66.175	58.19	114.594
PA14_00740	PA14_00740	A0A0H2ZK65	Carbon molecule anabolism	lipoprotein	72417	72833	-	138	PA14_RS00315	hypothetical protein		protein-coding	WP_011666524.1	72417	72833	-	138	0.208579	0.810862	0	1.46148	0.252475	0.291343	0	0.566563	2.2357	3.50127	1.22915	0.618379	0.335093	0.866794	0.362685	0.602263	0.374121	0.25994	0.0245858	0.226392	0.0114359	-0.342322	0.749116	0.992598	0.829318	55.052	50.995	49.657	30.855	12.906	34.914	40.05
PA14_00750	PA14_00750	A0A0H2ZJP6	Hypothetical, unclassified, unknown	hypothetical protein	72925	74052	+	375	PA14_RS00320	aminopeptidase		protein-coding	WP_003136953.1	72925	74052	+	375	15.393	17.2721	17.6979	9.78928	1.87026	1.57427	2.73002	0.725128	0.977632	0.395248	0.324388	0.192806	0.0497168	0.24208	0.726309	0.657187	0.36433	0.710089	0.229645	0.542396	-0.361978	0.0529016	0.103437	0.771648	0.975329	157.148	123.887	126.67	178.065	122.74	122.032	199.093
PA14_00760	PA14_00760	A0A0H2ZJ05	Hypothetical, unclassified, unknown	hypothetical protein	74060	75043	-	327	PA14_RS00325	hypothetical protein		protein-coding	WP_003114660.1	74060	75043	-	327	14.8098	14.7112	16.2732	8.53077	2.20737	1.14675	1.94751	0.753497	2.34668	2.94723	0.952539	1.2734	0.231495	1.15886	0.735081	0.756293	0.392322	0.572695	0.565744	0.393593	-0.342759	-0.183598	0.136923	0.777161	0.848163	205.194	200.678	187.626	156.132	222.963	174.902	268.775
PA14_00770	PA14_00770	A0A0H2ZJY8	Hypothetical, unclassified, unknown	hypothetical protein	75076	75741	-	221	PA14_RS00330	HAD family hydrolase		protein-coding	WP_003106611.1	75076	75741	-	221	12.6657	13.2561	10.19	20.922	2.13183	1.61821	1.6432	1.35995	4.24572	8.61019	4.17337	1.04436	0.653942	1.36095	0.550444	0.220488	0.0199739	0.162801	0.181297	0.280666	-0.53047	-0.0576871	0.219226	0.227493	0.965536	102.096	156.283	145.105	153.901	114.777	102.414	187.054
PA14_00780	PA14_00780	A0A0H2ZK15	Transport of small molecules	hypothetical protein	75734	76276	-	180	PA14_RS00335	gamma carbonic anhydrase family protein		protein-coding	WP_003106612.1	75734	76276	-	180	31.3766	29.7376	32.2896	26.234	3.20571	1.3572	0.842464	2.71749	16.1364	30.8631	16.4606	2.04909	4.0133	0.735367	0.614948	0.681504	0.61457	0.0738438	0.460064	0.961568	-0.000378486	-0.607661	0.481053	0.999707	0.785578	72.735	34.196	43.115	37.174	41.462	34.249	60.654
PA14_00790	prlC	A0A0H2ZK71	Translation, post-translational modification, degradation	oligopeptidase A	76354	78399	+	681	PA14_RS00340	oligopeptidase A	prlC	protein-coding	WP_003136955.1	76354	78399	+	681	222.172	249.452	238.638	362.689	16.5235	8.2945	18.613	8.60565	160.413	254.486	101.679	20.0565	8.12898	14.5927	0.544257	0.459906	0.279328	0.296646	0.428975	0.415041	-0.264929	-0.16326	0.252706	0.792449	0.844933	311.627	298.468	371.387	340.516	415.447	362.107	578.294
PA14_00800	PA14_00800	A0A0H2ZJQ0	Carbon molecule anabolism	hypothetical protein	78396	78671	+	91	PA14_RS00345	YheV family putative zinc ribbon protein		protein-coding	WP_003083624.1	78396	78671	+	91	40.5733	50.2737	47.2499	39.7887	10.5505	4.95854	9.73917	2.21119	47.1066	27.394	22.4253	16.3493	4.09961	8.29452	1.30182	1.35046	0.0888964	0.747948	1.2168	0.317753	-1.21292	-0.602516	0.849265	0.903497	0.937897	3.336	17.998	5.352	1.859	0.824	0	2.315
PA14_00810	PA14_00810	A0A0H2ZJ11	Cell division	DNA repair photolyase	78760	79818	+	352	PA14_RS00350	PA0069 family radical SAM protein		protein-coding	WP_003083628.1	78760	79818	+	352	ND	ND	ND	ND	ND	ND	ND	ND	ND	ND	ND	ND	ND	ND	0.0709977	0.327988	0.0124732	0.393041	0.331576	-0.137586	-0.0585245	0.0650527	0.574766	0.985107	0.976662	53.717	60.893	107.342	55.761	61.782	86.786	51.857
PA14_00820	PA14_00820	A0A0H2ZJZ5	Hypothetical, unclassified, unknown	TagQ1	80049	80963	-	304	PA14_RS00355	type VI secretion system-associated lipoprotein TagQ	tagQ	protein-coding	WP_003083630.1	80049	80963	-	304	195.891	166.016	79.086	283.03	42.5592	14.1802	8.98433	28.4542	141.397	23.1192	46.0125	39.3077	3.3452	2.54418	0.654191	0.816568	0.582292	0.172834	0.317696	0.631388	-0.0718989	-0.643733	0.23741	0.985107	0.629844	83.078	116.387	130.238	75.092	147.178	114.052	155.801
PA14_00830	PA14_00830	A0A0H2ZK19	Hypothetical, unclassified, unknown	TagR1	81025	82737	-	570	PA14_RS00360	type VI secretion system-associated regulator TagR	tagR	protein-coding	WP_003083632.1	81025	82737	-	570	7.45121	7.40844	5.55901	13.2098	1.01168	1.53812	3.42835	2.52099	ND	ND	ND	ND	ND	ND	0.538067	0.551891	0.0334002	0.563959	0.848685	0.372142	-0.504667	0.0120685	0.0722502	0.671147	0.991708	151.476	195.879	99.611	204.087	148.825	142.648	219.233
PA14_00850	PA14_00850	A0A0H2ZK77	Transport of small molecules	TagS1	82730	83929	-	399	PA14_RS00365	type IV secretion associated ABC transporter permease TagS	tagS	protein-coding	WP_003136958.1	82730	83929	-	399	1.02346	1.43505	1.02504	0.708731	0.329442	0.353252	0.344273	0.271876	ND	ND	ND	ND	ND	ND	0.87231	0.682915	0.617482	0.460642	0.37533	0.401903	-0.254828	-0.222273	0.174671	0.878678	0.844933	114.441	128.086	142.429	122.303	117.797	84.791	193.073
PA14_00860	PA14_00860	A0A0H2ZJQ6	Transport of small molecules	TagT1	83929	84648	-	239	PA14_RS00370	type IV secretion associated ABC transporter ATP-binding protein TagT	tagT	protein-coding	WP_003136959.1	83929	84648	-	239	1.41606	1.29079	1.07012	1.07599	0.147305	0.339931	0.262544	0.30952	ND	ND	ND	ND	ND	ND	0.909072	0.381251	0.197599	1.29209	0.252658	-0.0660765	-0.711473	0.910835	0.779453	0.921672	0.82506	10.343	25.797	12.191	2.974	4.393	8.978	9.723
PA14_00875	ppkA	A0A0H2ZKT3	Translation, post-translational modification, degradation	serine/threonine protein kinase PpkA	84645	87743	-	1032	PA14_RS00375	serine/threonine protein kinase PpkA	ppkA	protein-coding	WP_003136961.1	84645	87743	-	1032	26.0602	27.5078	26.3585	23.5095	4.77699	4.11605	2.93869	1.78157	0.806925	0.285975	0	0.278764	0.027164	0	0.352085	0.516363	0.483658	0.38708	0.329416	0.344209	0.131573	-0.129283	0.29323	0.921672	0.867124	234.555	276.57	215.874	246.093	249.873	288.289	370.405
PA14_00890	PA14_00890	A0A0H2ZJ15	Hypothetical, unclassified, unknown	PppA	87751	88479	-	242	PA14_RS00380	serine/threonine phosphatase PppA	pppA	protein-coding	WP_003083639.1	87751	88479	-	242	3.67723	3.42912	3.0753	4.42812	0.375519	0.104736	0.354612	0.336887	0.925188	0.154067	0.01772	0.467185	0.0701784	0.03544	-1.03677	-0.998506	-0.947085	-0.631553	-1.02904	-0.991941	0.0896836	0.366953	0.0936045	0.985107	0.82506	136.128	69.293	63.335	146.466	82.376	141.651	34.031
PA14_00900	PA14_00900	A0A0H2ZK01	Hypothetical, unclassified, unknown	TagF1	88489	89169	-	226	PA14_RS00385	type VI secretion system-associated protein TagF	tagF	protein-coding	WP_003083642.1	88489	89169	-	226	2.78185	2.47584	2.84428	2.28285	0.253295	0.74444	0.467026	0.614176	ND	ND	ND	ND	ND	ND	1.04706	0.535538	0.448677	0.407246	0.581308	0.530481	-0.598387	-0.128292	0.341096	0.673103	0.953007	75.071	43.795	43.71	77.694	60.134	45.887	127.558
PA14_00910	PA14_00910	A0A0H2ZK24	Hypothetical, unclassified, unknown	IcmF1	89166	92474	-	1102	PA14_RS00390	type VI secretion system membrane subunit TssM	tssM	protein-coding	WP_003111851.1	89166	92699	-	1177	78.2753	80.9458	82.4845	79.0022	11.3864	7.9018	11.0511	13.508	9.73978	3.75543	0.035168	1.28467	1.68899	0.0703359	0.566592	0.641794	0.425902	0.459983	0.497941	0.416558	-0.140691	-0.181812	0.00161621	0.842767	0.738928	519.824	515.345	447.507	568.766	539.285	543.659	800.769
PA14_00925	PA14_00925	A0A0H2ZKR2	Hypothetical, unclassified, unknown	TssL1	92696	94045	-	449	PA14_RS00395	DotU family type VI secretion system protein		protein-coding	WP_003115051.1	92696	94045	-	449	25.514	26.6822	26.7765	14.387	3.07056	1.80001	3.40127	0.285094	7.76192	3.9022	0.271102	0.614549	0.424138	0.429991	0.379005	0.268333	0.161809	0.153935	0.58232	0.188537	-0.217196	-0.114398	0.722777	0.942932	0.95812	87.082	136.485	133.212	82.155	142.235	125.357	124.086
PA14_00940	PA14_00940	A0A0H2ZK83	Hypothetical, unclassified, unknown	TssK1	94052	95386	-	444	PA14_RS00400	type VI secretion system baseplate subunit TssK	tssK	protein-coding	WP_003115052.1	94052	95386	-	444	27.1753	25.7808	25.9083	23.4089	1.70364	0.594474	1.17671	1.6789	3.62585	3.66227	0.0742146	0.736101	0.295206	0.141415	0.599374	0.669685	0.435237	0.468607	0.731352	0.455841	-0.164136	-0.201078	0.044465	0.907038	0.791993	169.493	188.98	178.706	166.912	209.234	181.885	326.188
PA14_00960	PA14_00960	A0A0H2ZJR0	Carbon molecule anabolism	TssJ1	95402	95866	-	154	PA14_RS00405	type VI secretion system lipoprotein TssJ	tssJ	protein-coding	WP_003083660.1	95402	95866	-	154	14.2607	16.5534	16.2795	5.92695	1.6929	0.5626	2.84954	0.640868	ND	ND	ND	ND	ND	ND	-0.250304	1.18515	-0.867914	0.904899	0.423036	0.478513	-0.61761	-0.280251	0.28791	0.941043	0.934136	12.011	2.7	7.731	26.022	6.041	11.638	12.27
PA14_00970	PA14_00970	A0A0H2ZJ19	Hypothetical, unclassified, unknown	hypothetical protein	95911	96453	-	180	PA14_RS31510	uncharacterized gene	tagH	pseudogene		95911	96633	-		11.544	12.4891	14.665	10.8596	1.36568	1.04595	0.537798	0.935581	14.375	23.8695	4.60269	1.1684	1.29758	2.86692	0.856015	0.855896	0.940661	0.313619	0.59333	0.255244	0.0846456	-0.542277	0.211973	0.985107	0.750251	61.391	71.092	40.439	83.642	69.47	55.197	67.599
PA14_00980	PA14_00980	A0A0H2ZK07	Hypothetical, unclassified, unknown	Fha1	96450	97409	-	319	PA14_RS31515	uncharacterized gene	tagH	pseudogene		96516	97424	-		7.33002	8.72022	10.1154	4.21892	1.05513	0.915113	0.657507	1.30995	10.0333	20.7335	3.09065	4.09998	2.85274	2.46123	1.24355	0.999592	0.526382	0.909758	1.11954	0.4447	-0.71717	-0.0898345	0.166215	0.673103	0.975329	49.046	40.496	45.197	39.776	8.238	26.934	40.976
PA14_00990	PA14_00990	A0A0H2ZK28	Hypothetical, unclassified, unknown	TssA1	97777	98811	+	344	PA14_RS00415	type VI secretion system protein TssA	tssA	protein-coding	WP_003111627.1	97777	98811	+	344	10.7026	9.92473	6.14156	13.5822	2.10612	0.383713	0.304186	2.31782	1.33133	0	0	0.185589	0	0	0.549129	0.385926	0.103775	0.173558	0.518511	0.382371	-0.445354	-0.212368	0.241582	0.60618	0.838305	148.473	188.38	155.81	173.232	182.599	212.143	280.35
PA14_01010	PA14_01010	A0A0H2ZK88	Hypothetical, unclassified, unknown	HsiB1	98900	99418	+	172	PA14_RS00420	type VI secretion system contractile sheath small subunit	tssB	protein-coding	WP_003083666.1	98900	99418	+	172	43.1075	49.4917	44.1074	31.8835	10.5768	2.35672	3.27428	3.31227	145.247	10.559	21.9677	17.0931	1.01162	2.5626	0.83495	0.886732	0.454912	0.203181	0.500231	0.615201	-0.380038	-0.68355	0.504378	0.900039	0.738928	79.742	59.394	30.924	59.851	34.049	49.212	70.377
PA14_01020	PA14_01020	A0A0H2ZJR5	Hypothetical, unclassified, unknown	HsiC1	99431	100927	+	498	PA14_RS00425	type VI secretion system contractile sheath large subunit	tssC	protein-coding	WP_003111626.1	99431	100927	+	498	130.315	123.985	108.428	91.6325	6.86255	9.86636	9.79336	4.81715	108.914	20.041	31.5511	12.0261	1.96678	19.6106	0.506584	0.239965	0.425262	0.446618	0.191654	0.34704	-0.0813214	0.206652	0.393646	0.976591	0.832122	139.465	157.783	187.626	141.262	110.109	189.532	201.871
PA14_01030	PA14_01030	A0A0H2ZJ24	Hypothetical, unclassified, unknown	Hcp1	101003	101491	+	162	PA14_RS00430	type VI secretion system receptor/chaperone Hcp	hcp	protein-coding	WP_003083670.1	101003	101491	+	162	160.651	181.749	193.226	84.7329	25.3431	19.4175	22.5884	4.23401	632.558	41.5059	95.7004	51.9754	3.27067	17.6333	0.519583	0.777148	0.793848	0.405559	0.228419	0.224034	0.274265	-0.371589	0.340946	0.907762	0.791993	54.718	62.693	39.547	52.044	29.381	49.877	108.343
PA14_01040	PA14_01040	A0A0H2ZK14	Secretion	TagJ1	101659	102504	+	281	PA14_RS00435	type VI secretion system accessory protein TagJ	tagJ	protein-coding	WP_003119488.1	101659	102504	+	281	11.6004	14.4675	15.1209	9.16605	3.20052	2.19288	2.56282	0.866298	2.04974	0	0	0.173635	0	0	0.505786	0.528716	0.251618	0.283304	0.165297	0.318666	-0.254168	-0.245412	0.446164	0.86725	0.800952	175.833	205.778	140.348	159.477	202.095	224.779	221.317
PA14_01060	PA14_01060	A0A0H2ZK32	Hypothetical, unclassified, unknown	TssE1	102506	103015	+	169	PA14_RS00440	type VI secretion system baseplate subunit TssE	tssE	protein-coding	WP_003111625.1	102506	103015	+	169	ND	ND	ND	ND	ND	ND	ND	ND	ND	ND	ND	ND	ND	ND	0.5706	0.385067	0.113693	0.311512	0.179274	-0.00368456	-0.456907	-0.0735553	0.605184	0.792449	0.975329	103.431	101.389	55.009	91.077	83.474	114.384	96.768
PA14_01070	PA14_01070	A0A0H2ZK96	Hypothetical, unclassified, unknown	TssF1	103012	104871	+	619	PA14_RS00445	type VI secretion system baseplate subunit TssF	tssF	protein-coding	WP_003083676.1	103012	104871	+	619	2.50272	1.82949	1.70803	3.88649	1.04794	0.414085	0.489965	1.26612	ND	ND	ND	ND	ND	ND	0.561585	0.622516	0.279437	0.490423	0.604373	0.389582	-0.282148	-0.132093	0.0568579	0.762211	0.860891	286.604	187.48	272.667	242.376	219.668	171.577	341.698
PA14_01080	PA14_01080	A0A0H2ZJS0	Hypothetical, unclassified, unknown	TssG1	104835	105881	+	348	PA14_RS00450	type VI secretion system baseplate subunit TssG	tssG	protein-coding	WP_003104969.1	104835	105881	+	348	0.171549	0.0312027	0.0683319	0.038161	0.0399327	0.0624055	0.0799812	0.076322	ND	ND	ND	ND	ND	ND	0.406161	0.556535	0.233265	0.269858	0.413383	0.379218	-0.172896	-0.286677	0.332863	0.907762	0.753519	98.76	143.385	129.643	123.418	168.321	134.668	137.513
PA14_01100	PA14_01100	A0A0H2ZJ28	Translation, post-translational modification, degradation	ClpV1	105874	108582	+	902	PA14_RS00455	type VI secretion system ATPase TssH	tssH	protein-coding	WP_003136970.1	105874	108582	+	902	23.0008	22.6324	15.8395	32.013	1.55462	4.56469	1.10604	3.10391	3.61434	0.0703127	0	0.587997	0.0205014	0	0.449038	0.421798	0.435758	0.41661	0.661894	0.42523	-0.0132796	-0.00518746	0.0453808	0.985107	0.995355	240.227	285.269	206.954	280.665	285.569	313.227	321.095
PA14_01110	PA14_01110	A0A0H2ZK21	Hypothetical, unclassified, unknown	VgrG1a	108629	110560	+	643	PA14_RS00460	type VI secretion system spike protein VgrG1a	vgrG1a	protein-coding	WP_011666527.1	108629	110560	+	643	0.145863	0.0151004	0.0183138	2.09231	0.275064	0.0302008	0.0366276	0.433763	ND	ND	ND	ND	ND	ND	0.433175	0.357162	-0.0289611	0.316369	0.228976	0.176751	-0.462136	-0.040793	0.0980418	0.161583	0.970234	145.471	227.376	190.599	230.109	202.369	207.488	225.484
PA14_01120	PA14_01120	A0A0H2ZK35	Hypothetical, unclassified, unknown	Tsi6	110675	110959	-	94	PA14_RS00465	immunity protein Tsi6 family protein		protein-coding	WP_003111794.1	110675	110959	-	94	0.0104219	0.0576899	0	0.619074	0.0208437	0.11538	0	0.33704	0.126924	0.264001	0.014539	0.0730027	0.0621836	0.029078	0.663261	1.53262	0.844604	-0.0511982	0.775174	0.732681	0.181343	-1.58382	0.77175	0.985107	0.739966	15.014	3.9	15.165	20.446	1.648	1.995	30.095
PA14_01130	PA14_01130	A0A0H2ZKA1	Hypothetical, unclassified, unknown	hypothetical protein	110972	111205	-	77	PA14_RS00470	T6SS immunity factor Tis1	tis1	protein-coding	WP_003083689.1	110972	111205	-	77	0.709693	1.2546	0.281539	6.86773	0.220628	0.293911	0.0477929	2.14925	0.270701	0.242157	0.167029	0.181061	0.116133	0.216287	-0.859255	-0.930236	-0.122157	-1.26837	-0.874631	-0.77484	0.737098	-0.338132	0.743629	0.907762	0.938164	0	0	0	0	0	11.97	0.232
PA14_01140	PA14_01140	A0A0H2ZJS4	Hypothetical, unclassified, unknown	Tse6	111195	112514	-	439	PA14_RS00475	T6SS effector (p)ppApp synthetase Tas1	tas1	protein-coding	WP_003083691.1	111195	112577	-	460	ND	ND	ND	ND	ND	ND	ND	ND	ND	ND	ND	ND	ND	ND	0.694106	0.549076	0.224485	0.306508	0.3624	0.126328	-0.469621	-0.242568	0.0720599	0.37966	0.791993	129.122	182.38	140.645	161.708	129.604	156.946	247.477
PA14_01150	PA14_01150	A0A0H2ZJ35	Hypothetical, unclassified, unknown	EagT6	112593	113027	-	144	PA14_RS00480	type VI secretion system effector EagT6	eagT6	protein-coding	WP_003083692.1	112593	113027	-	144	12.1992	9.94415	8.05632	16.3163	5.01676	3.26129	1.85712	2.68386	5.09725	1.17964	2.23686	0.283747	0.191364	1.17955	0.696794	-0.119881	0.52154	0.334945	0.0457744	0.908679	-0.175254	0.454826	0.64612	0.985107	0.882737	16.349	6.899	49.062	13.754	46.679	34.581	31.021
PA14_01160	PA14_01160	A0A0H2ZK27	Hypothetical, unclassified, unknown	hypothetical protein	113281	115506	+	741	PA14_RS00485	type VI secretion system spike protein VgrG1b	vgrG1b	protein-coding	WP_011666529.1	113281	115506	+	741	2.6899	3.20006	2.65142	0.894353	0.606849	0.959174	0.323224	0.14585	0.17444	1.06788	0	0.140781	0.184885	0	0.300376	0.327334	0.174534	0.231293	0.132345	0.297259	-0.125842	-0.0960406	0.672007	0.941043	0.910685	283.601	234.275	222.713	171.373	296.827	232.094	360.219
PA14_01170	PA14_01170	A0A0H2ZK40	Hypothetical, unclassified, unknown	hypothetical protein	115534	115983	+	149	PA14_RS00490	DUF6484 domain-containing protein		protein-coding	WP_003136987.1	115534	115983	+	149	ND	ND	ND	ND	ND	ND	ND	ND	0	0.264163	0	0	0.0206883	0	0.429672	0.505486	0.316041	0.255793	0.0319471	0.329199	-0.113631	-0.249693	0.761372	0.984937	0.863827	112.106	142.185	96.638	120.445	77.708	100.751	100.935
PA14_01180	PA14_01180	A0A0H2ZKA6	Hypothetical, unclassified, unknown	hypothetical protein	115913	117112	+	399	PA14_RS00495	DUF2169 domain-containing protein		protein-coding	WP_016254347.1	116000	117112	+	370	0.00555681	0	0	0.0431606	0.0111136	0	0	0.00805094	ND	ND	ND	ND	ND	ND	0.861294	0.507452	0.569285	0.749571	0.553414	0.48521	-0.29201	0.242119	0.532074	0.909918	0.882737	50.715	62.993	37.466	57.992	63.429	55.53	94.453
PA14_01190	PA14_01190	A0A0H2ZJS8	Carbon molecule anabolism	3-oxoacyl-ACP synthase	117109	118146	+	345	PA14_RS00500	3-oxoacyl-ACP synthase		protein-coding	WP_003136990.1	117109	118146	+	345	ND	ND	ND	ND	ND	ND	ND	ND	ND	ND	ND	ND	ND	ND	0.235095	0.279613	0.173812	0.029432	0.000144292	0.319006	-0.0612827	-0.250181	0.68992	0.985107	0.791993	141.467	140.085	144.808	139.032	152.669	111.724	172.007
PA14_01200	PA14_01200	A0A0H2ZJ41	Hypothetical, unclassified, unknown	hypothetical protein	118146	119237	+	363	PA14_RS00505	PAAR-like domain-containing protein		protein-coding	WP_003136992.1	118146	119237	+	363	ND	ND	ND	ND	ND	ND	ND	ND	ND	ND	ND	ND	ND	ND	0.264266	0.584567	0.313919	0.153088	0.0490856	0.161755	0.0496536	-0.431479	0.389761	0.985107	0.717519	141.133	125.686	224.794	116.727	165.026	161.269	211.131
PA14_01220	PA14_01220	A0A0H2ZK33	Hypothetical, unclassified, unknown	hypothetical protein	119248	120168	+	306	PA14_RS00510	hypothetical protein		protein-coding	WP_003136994.1	119248	120168	+	306	6.63825	4.34296	4.80252	11.5303	1.55352	1.21358	0.456806	0.637568	ND	ND	ND	ND	ND	ND	0.818074	0.710281	0.546092	0.897087	0.27823	0.816493	-0.271982	0.186806	0.0151162	0.837765	0.844846	115.442	113.388	173.948	123.047	145.256	91.441	231.734
PA14_01230	PA14_01230	A0A0H2ZK43	Hypothetical, unclassified, unknown	hypothetical protein	120178	121410	+	410	PA14_RS00515	TIGR02270 family protein		protein-coding	WP_003136996.1	120178	121410	+	410	0	0	0	0.260926	0	0	0	0.049731	ND	ND	ND	ND	ND	ND	0.374597	0.547084	0.517222	0.447637	0.542276	0.419619	0.142625	-0.0994473	0.252518	0.921672	0.915011	249.902	229.475	218.253	213.38	146.354	281.638	289.147
PA14_01240	PA14_01240	A0A0H2ZKB2	Adaptation, Protection	carbonic anhydrase	121786	122514	+	242	PA14_RS00520	carbonic anhydrase		protein-coding	WP_003083701.1	121786	122514	+	242	284.636	290.852	313.66	86.6028	28.7576	16.8305	32.0367	8.54114	427.031	1058.75	195.115	104.156	55.885	47.3705	0.698674	0.550828	0.510761	0.369137	0.549396	-0.00108692	-0.187913	-0.181691	0.0841437	0.909245	0.860257	104.098	153.883	135.59	126.392	128.506	64.175	192.61
PA14_01250	PA14_01250	A0A0H2ZJT1	Transport of small molecules	sulfate transporter	122725	124296	+	523	PA14_RS00525	SulP family inorganic anion transporter		protein-coding	WP_003136999.1	122725	124296	+	523	ND	ND	ND	ND	ND	ND	ND	ND	1.64635	0	0	0.413704	0	0	0.531449	0.470111	0.26993	0.334387	0.421385	0.441801	-0.26152	-0.135724	0.0524926	0.649216	0.82506	335.65	277.77	372.873	332.338	407.21	380.727	408.603
PA14_01270	PA14_01270	A0A0H2ZJ46	Hypothetical, unclassified, unknown	hypothetical protein	124433	125029	+	198	PA14_RS00530	hypothetical protein		protein-coding	WP_016254346.1	124283	124921	-	212	ND	ND	ND	ND	ND	ND	ND	ND	ND	ND	ND	ND	ND	ND	0.00423931	0.303105	0.129648	0.0974458	0.0889915	0.012665	0.125409	-0.205659	0.974986	0.984937	0.893569	46.377	95.69	67.2	42.007	47.778	46.552	50.236
PA14_01290	coxB	A0A0H2ZK39	Energy metabolism	cytochrome c oxidase subunit II	125293	126417	+	374	PA14_RS00535	cytochrome c oxidase subunit II	coxB	protein-coding	WP_003101203.1	125293	126417	+	374	152.232	171.726	172.795	14.4625	18.2675	18.9858	9.3286	2.25509	144.131	85.5852	1099.85	15.1657	13.2805	143.196	0.805653	0.623565	0.286012	0.609587	0.432789	0.611915	-0.519641	-0.0139776	0.182197	0.535794	0.991167	164.489	188.08	163.541	123.79	249.323	138.325	284.054
PA14_01300	coxA	A0A0H2ZK46	Energy metabolism	cytochrome c oxidase subunit I	126427	128019	+	530	PA14_RS00540	cytochrome c oxidase subunit I	ctaD	protein-coding	WP_003083723.1	126427	128019	+	530	5.77416	8.87509	9.70518	0.156295	0.966946	2.1193	2.27364	0.0445741	ND	ND	ND	ND	ND	ND	0.526946	0.248965	0.137023	0.252123	0.169877	0.257363	-0.389923	0.00315835	0.345736	0.508785	0.997537	178.502	158.983	217.658	144.236	200.996	195.518	267.617
PA14_01310	PA14_01310	A0A0H2ZKB7	Carbon molecule anabolism	cytochrome C oxidase assembly protein	128030	128584	+	184	PA14_RS00545	cytochrome c oxidase assembly protein		protein-coding	WP_003083725.1	128030	128584	+	184	1.14211	7.5317	1.09806	0.121039	0.582976	0.515779	0.758462	0.0707149	40.9881	22.9262	372.99	3.08184	6.56022	59.4906	0.48226	0.48299	0.61914	0.861283	0.474316	0.310198	0.13688	0.378293	0.518578	0.97887	0.791993	60.724	80.691	59.172	42.75	81.552	101.749	123.391
PA14_01320	coIII	A0A0H2ZJT6	Energy metabolism	cytochrome c oxidase subunit III	128595	129482	+	295	PA14_RS00550	cytochrome c oxidase subunit 3		protein-coding	WP_003083728.1	128595	129482	+	295	12.9671	15.7927	17.1489	2.04981	2.27305	2.03844	1.44232	1.57183	3.99421	1.22133	14.1582	1.14214	0.469885	4.18987	0.510307	0.548074	0.208243	0.261793	0.399705	0.18884	-0.302065	-0.286281	0.136923	0.729971	0.738928	183.173	170.682	199.817	248.324	173.263	225.111	269.701
PA14_01330	PA14_01330	A0A0H2ZJ51	Hypothetical, unclassified, unknown	hypothetical protein	129498	129707	-	69	PA14_RS00555	twin transmembrane helix small protein		protein-coding	WP_003110653.1	129498	129707	-	69	ND	ND	ND	ND	ND	ND	ND	ND	397.702	99.9764	1254.99	147.159	32.6736	688.588	1.07443	0.685077	0.26547	0.875158	0.115362	0.997634	-0.808961	0.190081	0.636703	0.852057	0.961057	25.357	30.897	6.244	4.089	13.18	20.283	34.031
PA14_01340	PA14_01340	A0A0H2ZK45	Hypothetical, unclassified, unknown	hypothetical protein	129723	130517	+	264	PA14_RS00560	SURF1 family cytochrome oxidase biogenesis protein		protein-coding	WP_003119510.1	129723	130517	+	264	12.3821	16.1206	13.4183	0.665684	2.07686	1.43692	1.81937	0.321597	11.76	2.22413	47.7012	1.66049	0.310183	6.4377	0.814043	0.733711	0.397305	0.462842	0.787273	0.544315	-0.416738	-0.270868	0.0554654	0.655734	0.791993	97.759	166.482	91.583	136.058	88.966	89.446	215.529
PA14_01350	PA14_01350	A0A0H2ZK48	Hypothetical, unclassified, unknown	hypothetical protein	130492	131070	+	192	PA14_RS00565	hypothetical protein		protein-coding	WP_003101218.1	130492	131070	+	192	37.8572	40.7405	33.8747	16.1492	8.52851	7.59734	11.2761	22.4406	54.3531	29.9686	328.855	11.5173	25.1455	64.3786	1.07149	0.957513	0.614024	0.855979	0.959449	0.985151	-0.45747	-0.101533	0.103938	0.774913	0.953007	76.739	57.294	29.735	61.337	44.208	58.522	111.584
PA14_01360	PA14_01360	A0A0H2ZKC3	Energy metabolism	hypothetical protein	131135	132208	+	357	PA14_RS00570	COX15/CtaA family protein		protein-coding	WP_003137003.1	131135	132208	+	357	ND	ND	ND	ND	ND	ND	ND	ND	ND	ND	ND	ND	ND	ND	0.659099	0.692867	0.241339	0.2605	0.388481	0.416224	-0.417761	-0.432367	0.0601033	0.477212	0.599924	152.477	166.182	165.92	192.563	180.952	208.486	230.114
PA14_01380	PA14_01380	Q02UW5	Energy metabolism	protoheme IX farnesyltransferase	132234	133148	+	304	PA14_RS00575	heme o synthase	cyoE	protein-coding	WP_003083746.1	132234	133148	+	304	0	0.223275	0	0	0	0.0353757	0	0	1.93043	1.14017	29.3499	0.326038	0.255979	1.74695	0.693149	0.782083	0.586382	0.586321	0.563222	0.626412	-0.106767	-0.195762	0.334891	0.975514	0.863827	66.396	114.888	51.738	88.103	71.118	124.36	134.503
PA14_01390	PA14_01390	A0A0H2ZJU0	Energy metabolism	hypothetical protein	133174	133809	+	211	PA14_RS00580	cytochrome c oxidase copper chaperone SenC	senC	protein-coding	WP_003083748.1	133174	133809	+	211	176.24	184.37	142.589	39.4248	27.7351	15.3203	12.5522	2.15866	262.583	49.8416	402.087	33.7017	3.93937	83.6914	1.13674	0.415317	-0.433338	-0.368638	-0.684447	1.19751	-1.57007	-0.783955	0.438371	0.765872	0.863827	13.012	10.499	43.115	8.178	3.295	19.618	19.446
PA14_01400	PA14_01400	A0A0H2ZJ57	Transport of small molecules	hypothetical protein	133849	134301	-	150	PA14_RS00585	GNAT family N-acetyltransferase		protein-coding	WP_003083750.1	133849	134301	-	150	24.4786	24.2575	26.3861	34.8465	4.26397	1.81127	1.01743	1.65393	19.3228	6.79396	27.1555	0.461915	0.456673	4.41746	0.321004	0.538588	-0.0788956	0.0480343	-0.222261	0.173075	-0.399899	-0.490554	0.1971	0.777161	0.684716	100.094	135.285	115.965	106.69	95.006	104.077	149.319
PA14_01410	PA14_01410	A0A0H2ZK50	Transcription	hypothetical protein	134433	134906	+	157	PA14_RS00590	helix-turn-helix domain-containing protein		protein-coding	WP_003083753.1	134433	134906	+	157	14.0099	15.7372	16.1757	5.08992	2.46269	1.11179	1.57179	1.23961	7.37049	3.27786	2.31177	1.67077	0.263485	0.903785	0.746862	0.627904	0.192051	0.0816367	-0.401924	0.235005	-0.554811	-0.546267	0.575869	0.878678	0.82506	6.339	29.997	17.543	15.985	12.082	15.296	27.78
PA14_01430	PA14_01430	A0A0H2ZK51	Carbon molecule anabolism	short chain dehydrogenase	135162	135890	+	242	PA14_RS00595	SDR family oxidoreductase		protein-coding	WP_003083755.1	135162	135890	+	242	4.24463	5.37505	5.02718	10.5906	0.605473	1.0042	0.810861	1.2733	1.00224	1.89867	0.554984	0.38793	0.773971	0.764094	0.549159	0.564993	0.227347	0.176941	0.528791	0.215631	-0.321812	-0.388052	0.43724	0.858714	0.783769	99.093	86.991	83.257	92.936	50.798	87.118	80.332
PA14_01440	PA14_01440	A0A0H2ZKC7	Carbon molecule anabolism	hypothetical protein	135915	136502	+	195	PA14_RS00600	2-hydroxychromene-2-carboxylate isomerase		protein-coding	WP_003083757.1	135915	136502	+	195	11.1483	12.4676	10.3381	19.5005	2.28829	1.35649	2.10591	2.42593	0.533661	0.00668029	0	0.238964	0.0133606	0	0.563288	0.645146	0.444775	-0.196957	0.636442	0.0212643	-0.118513	-0.842103	0.169819	0.97887	0.57044	34.366	90.29	43.413	28.996	46.954	35.246	74.775
PA14_01460	PA14_01460	Q02UV9	Transport of small molecules	C4-dicarboxylate transporter DctA	136732	138081	+	449	PA14_RS00605	C4-dicarboxylate transporter DctA		protein-coding	WP_003137006.1	136732	138081	+	449	0.0102029	0.102668	0	0.927684	0.0204058	0.0755925	0	0.126004	0.134942	0.851484	1.3472	0.240838	0.167584	1.03627	0.575788	0.58376	0.35385	0.360571	0.608182	0.400843	-0.221938	-0.223188	0.324626	0.900039	0.82506	146.472	211.177	172.759	166.169	155.415	171.244	310.445
PA14_01470	PA14_01470	A0A0H2ZJU3	Transcription	transcriptional regulator	138130	138816	+	228	PA14_RS00610	FadR/GntR family transcriptional regulator		protein-coding	WP_003083762.1	138130	138816	+	228	31.2616	32.4959	30.1083	24.5885	5.03696	2.27295	2.14069	0.888581	71.5271	71.5016	95.2925	8.41684	6.88403	14.7919	0.841229	0.607467	0.468779	0.231371	0.695576	0.357138	-0.37245	-0.376096	0.310859	0.849421	0.791993	90.085	63.593	52.63	49.07	104.342	38.239	115.288
PA14_01480	PA14_01480	A0A0H2ZJ64	Transcription	hypothetical protein	138917	139651	+	244	PA14_RS00615	GntR family transcriptional regulator		protein-coding	WP_003110658.1	138917	139651	+	244	71.6055	78.713	1.54903	13.2916	81.2908	90.351	1.77524	22.482	1.02847	6.149	1.64968	0.719358	0.891841	2.02118	0.634125	0.943553	0.750846	0.41506	0.868562	0.316747	0.116722	-0.528493	0.0414489	0.967127	0.631691	59.389	148.784	109.424	84.386	86.494	114.384	204.649
PA14_01490	PA14_01490	A0A0H2ZK55	Hypothetical, unclassified, unknown	hemolysin	139831	140241	+	136	PA14_RS00620	aegerolysin family protein		protein-coding	WP_003110659.1	139831	140241	+	136	1597.95	1730.98	1779.8	63.9398	131.164	145.163	114.344	7.80295	853.076	63.4919	30.6754	259.307	10.6717	5.34013	0.296791	0.105383	0.229309	-0.232749	-0.0418047	8.21244E-05	-0.0674819	-0.338132	0.866489	0.985107	0.850118	0	0	0	0	0	0	0.463
PA14_01500	PA14_01500	A0A0H2ZK53	Transcription	transcriptional regulator	140273	141181	-	302	PA14_RS00625	LysR family transcriptional regulator		protein-coding	WP_003083769.1	140273	141181	-	302	23.5299	23.5971	23.3158	15.8022	1.11957	0.58801	1.77323	0.570159	2.95076	1.35267	0.171749	1.12584	0.496561	0.343497	0.803914	0.930173	0.712866	0.685485	0.702528	0.433562	-0.0910478	-0.244688	0.38642	0.985107	0.863827	81.744	41.696	103.477	59.851	62.88	27.266	100.935
PA14_01510	PA14_01510	A0A0H2ZKD2	Hypothetical, unclassified, unknown	hypothetical protein	141481	141762	-	93	PA14_RS00630	type II toxin-antitoxin system toxin ParE	parE	protein-coding	WP_003083773.1	141481	141762	-	93	20.0472	17.0396	18.9568	15.5539	2.18484	1.04377	1.66929	1.73288	1.75491	5.15605	0	0.433655	0.680362	0	1.13874	0.768846	-0.0926763	0.860961	0.397975	-0.125123	-1.23142	0.0921158	0.216958	0.418633	0.980289	14.681	28.797	10.11	22.676	19.77	27.931	73.849
PA14_01520	PA14_01520	A0A0H2ZJU8	Transcription	hypothetical protein	141759	141986	-	75	PA14_RS00635	CopG family ribbon-helix-helix protein		protein-coding	WP_003137009.1	141759	141986	-	75	7.58395	4.72073	6.01867	2.88299	2.11121	0.959134	1.55677	1.25772	2.33093	1.58829	0.170684	0.3789	0.281481	0.202654	-0.0837029	0.105383	0.234938	-0.232749	-0.0422624	8.21244E-05	0.318641	-0.338132	0.915041	0.910559	0.844933	0	0	0	0	0	0	0
PA14_01540	PA14_01540	A0A0H2ZJ69	Hypothetical, unclassified, unknown	hypothetical protein	142162	142785	-	207	PA14_RS00640	hypothetical protein		protein-coding	WP_003137011.1	142162	142785	-	207	2.85083	3.54577	1.5093	14.9382	0.337145	0.380434	0.245358	1.30706	ND	ND	ND	ND	ND	ND	0.235926	0.159344	0.17257	0.584091	0.0384881	0.0533489	-0.0633552	0.424747	0.607318	0.985107	0.785433	105.099	104.089	45.197	76.579	60.134	88.448	76.396
PA14_01550	PA14_01550	A0A0H2ZK60	Carbon molecule anabolism	lipoprotein	142886	143386	+	166	PA14_RS00645	LEA type 2 family protein		protein-coding	WP_003137013.1	142886	143386	+	166	87.5531	99.6856	84.8501	129.089	4.00724	9.37237	5.68519	38.2964	58.865	48.9035	40.4144	5.34764	2.79867	10.4889	0.353199	0.555747	0.106791	0.291375	0.522361	0.237916	-0.246408	-0.264372	0.15471	0.850823	0.783769	124.451	158.083	225.389	145.723	143.059	199.175	215.529
PA14_01560	PA14_01560	A0A0H2ZK57	Transport of small molecules	hypothetical protein	143458	143799	+	113	PA14_RS00650	zinc ribbon domain-containing protein YjdM		protein-coding	WP_003101229.1	143458	143799	+	113	27.775	33.5547	32.7677	15.0969	9.90974	4.16663	2.13348	3.9366	17.4225	21.8286	7.34554	2.82026	2.36719	3.45817	1.07621	0.874487	0.58175	0.504056	0.791318	0.331743	-0.494456	-0.370431	0.547236	0.878497	0.860258	15.681	48.595	16.354	12.639	12.631	9.31	46.301
PA14_01580	gabP	A0A0H2ZKD7	Transport of small molecules	gamma-aminobutyrate permease	143881	145308	-	475	PA14_RS00655	GABA permease	gabP	protein-coding	WP_003137015.1	143881	145308	-	475	0.0836114	0.492243	0.0881288	4.52845	0.0818356	0.123654	0.0662982	1.57743	4.64241	4.27799	12.1378	1.0568	1.32924	1.54781	0.773646	0.651845	0.672352	0.77598	0.62363	0.675254	-0.101293	0.124135	0.0212579	0.945321	0.881048	221.876	180.581	227.471	262.078	243.282	162.599	349.106
PA14_01600	PA14_01600	A0A0H2ZJV2	Energy metabolism	aldehyde dehydrogenase	145477	146970	-	497	PA14_RS00660	CoA-acylating methylmalonate-semialdehyde dehydrogenase		protein-coding	WP_003101230.1	145477	146970	-	497	25.0063	31.1996	31.3607	105.483	5.37384	5.96005	3.4799	4.19186	22.9235	53.9477	27.1748	3.94519	2.362	8.66005	0.505719	0.709366	0.372665	0.537674	0.343105	0.244848	-0.133054	-0.171692	0.151882	0.942932	0.844933	169.493	226.776	140.943	212.265	239.713	221.786	265.765
PA14_01610	PA14_01610	A0A0H2ZJ72	Hypothetical, unclassified, unknown	hypothetical protein	147054	147341	-	95	PA14_RS00665	beta-alanine degradation protein BauB	bauB	protein-coding	WP_003083790.1	147054	147341	-	95	ND	ND	ND	ND	ND	ND	ND	ND	ND	ND	ND	ND	ND	ND	0.508675	0.368125	0.486814	0.695491	-0.149962	-0.242389	-0.0218612	0.327366	0.548285	0.990383	0.881048	44.709	34.196	77.905	91.82	32.95	78.473	59.265
PA14_01620	aptA	A0A0H2ZK66	Carbon molecule anabolism	beta alanine--pyruvate transaminase	147341	148687	-	448	PA14_RS00670	beta-alanine--pyruvate aminotransferase	bauA	protein-coding	WP_003101231.1	147341	148687	-	448	62.3626	72.4994	65.3855	58.2852	12.5933	9.57642	6.81207	2.26658	11.3952	29.2281	6.93422	1.92911	3.3862	4.51644	0.41345	0.516354	0.217793	0.435365	0.562161	0.136708	-0.195657	-0.0809891	0.169771	0.900835	0.937897	288.606	350.662	215.874	247.209	324.011	234.754	355.82
PA14_01640	PA14_01640	A0A0H2ZK61	Transcription	LysR family transcriptional regulator	148823	149740	+	305	PA14_RS00675	HTH-type transcriptional activator BauR	bauR	protein-coding	WP_003083805.1	148823	149740	+	305	20.4264	20.3679	19.6081	19.9796	1.32081	2.23386	1.71337	2.85185	0.716072	4.69909	2.19681	0.538972	0.763274	1.95658	0.512162	0.462928	0.165196	0.537804	0.409982	0.543663	-0.346965	0.0748764	0.431218	0.832814	0.962453	108.436	109.788	111.505	126.021	87.867	112.057	112.279
PA14_01660	PA14_01660	A0A0H2ZKE4	Carbon molecule anabolism	guanine deaminase	149853	151223	-	456	PA14_RS00680	guanine deaminase	guaD	protein-coding	WP_003137018.1	149853	151223	-	456	66.7906	56.0267	55.1373	14.568	13.2476	1.50212	3.78813	4.64481	3.64	26.8824	0.388613	1.31188	1.80824	0.610121	0.458018	0.275792	0.0765831	0.154992	0.351173	0.403451	-0.381435	-0.1208	0.331084	0.626825	0.893569	241.228	288.269	307.457	269.513	327.58	312.23	376.424
PA14_01670	PA14_01670	A0A0H2ZJV6	Transport of small molecules	ABC transporter ATP-binding protein	152381	153952	+	523	PA14_RS00690	ABC transporter ATP-binding protein		protein-coding	WP_003137020.1	152381	153952	+	523	53.2598	31.5193	3.2745	0.258669	9.7184	5.23628	1.27627	0.517337	47.4334	0.321697	0	5.83863	0.320535	0	0.522635	0.69271	0.150619	0.408773	0.458134	0.354574	-0.372016	-0.283937	0.0269962	0.48474	0.734056	220.541	311.366	218.55	299.624	294.904	265.678	389.851
PA14_01680	PA14_01680	A0A0H2ZJ75	Transport of small molecules	ABC transporter permease	153952	155049	+	365	PA14_RS00695	ABC transporter permease		protein-coding	WP_003107144.1	153952	155049	+	365	6.5388	5.80999	1.52902	0	3.98187	2.59542	0.260035	0	5.70786	0	0.0103772	1.00859	0	0.0206358	0.672826	0.611905	0.291783	0.564315	0.608208	0.572468	-0.381043	-0.0475895	0.00435166	0.292047	0.955616	246.9	191.079	310.43	217.098	330.326	286.626	414.853
PA14_01690	PA14_01690	A0A0H2ZK73	Transport of small molecules	ABC transporter permease	155072	156052	+	326	PA14_RS00700	ABC transporter permease		protein-coding	WP_011666530.1	155072	156052	+	326	3.5424	4.58457	8.03088	0.0350647	1.3101	1.98612	11.9409	0.045315	11.9558	0.0574766	0	2.34981	0.0934549	0	0.501165	0.606254	0.034125	0.467722	0.630692	0.280654	-0.46704	-0.138532	0.0622835	0.508785	0.881048	176.166	167.682	138.266	138.288	261.68	192.857	272.942
PA14_01710	ahpC	Q02UU0	Adaptation, Protection	alkyl hydroperoxide reductase	156164	156727	+	187	PA14_RS00705	alkyl hydroperoxide reductase subunit C	ahpC	protein-coding	WP_003083828.1	156164	156727	+	187	7890.77	6213.01	6398.75	4620.15	1388.87	494.782	770.184	393.152	3490.11	550.256	498.444	561.154	37.2527	155.15	0.0627718	0.155488	0.291902	-0.0834201	0.0777897	0.155892	0.22913	-0.238908	0.974862	0.945321	0.897451	35.7	56.694	71.363	60.222	32.401	65.173	57.413
PA14_01720	ahpF	A0A0H2ZK64	Adaptation, Protection	alkyl hydroperoxide reductase	156872	158437	+	521	PA14_RS00710	alkyl hydroperoxide reductase subunit F	ahpF	protein-coding	WP_003137023.1	156872	158437	+	521	11.079	16.5051	20.9588	183.288	4.18099	11.4283	15.6886	13.741	96.9178	29.5256	45.8399	6.18369	1.25489	7.40632	0.238642	0.274355	0.272421	0.344774	0.281185	0.209031	0.0337792	0.0704183	0.883859	0.985107	0.968407	409.053	222.876	409.744	256.13	246.578	261.355	422.261
PA14_01730	PA14_01730	A0A0H2ZKF2	Hypothetical, unclassified, unknown	hypothetical protein	158517	159413	-	298	PA14_RS00715	polyphosphate kinase 2	ppk2	protein-coding	WP_003137024.1	158517	159413	-	298	27.9151	26.146	13.9488	3.19539	14.703	3.18354	2.15748	0.296006	2.53486	1.44147	0.553272	0.63797	0.101773	0.371425	0.619513	0.493841	0.323123	0.463216	0.572749	0.636289	-0.296391	-0.0306251	0.143185	0.792449	0.983813	130.456	150.884	106.45	174.347	165.849	163.264	219.233
PA14_01750	PA14_01750	A0A0H2ZJW1	Hypothetical, unclassified, unknown	hydroxydechloroatrazine ethylaminohydrolase	159868	161217	+	449	PA14_RS00720	8-oxoguanine deaminase		protein-coding	WP_003137026.1	159868	161217	+	449	2.97241	3.46193	4.25856	0.216979	1.06622	0.404104	0.600414	0.142194	1.45766	10.115	0.284158	1.51796	0.515514	0.221131	0.400966	0.398765	0.273657	0.306645	0.38523	0.320171	-0.127309	-0.09212	0.595667	0.942932	0.933098	183.506	212.977	173.353	208.547	163.104	192.857	262.293
PA14_01760	nuh	A0A0H2ZJ79	Carbon molecule anabolism	nonspecific ribonucleoside hydrolase	161387	162376	+	329	PA14_RS00725	nucleoside hydrolase		protein-coding	WP_003137027.1	161324	162376	+	350	626.766	620.117	630.173	172.116	61.3229	44.713	60.8674	8.95253	117.766	53.5246	61.6472	12.4808	3.61637	52.7157	0.433501	0.617136	0.427915	0.612949	0.350301	0.118428	-0.00558535	-0.00418766	0.0529107	0.992598	0.996029	104.432	137.685	115.371	149.069	149.374	149.298	147.93
PA14_01770	PA14_01770	A0A0H2ZK78	Membrane proteins	nucleoside-binding outer membrane protein	162413	163261	-	282	PA14_RS00730	outer membrane protein OmpK		protein-coding	WP_003083838.1	162413	163261	-	282	0.823309	1.21133	1.30791	0.30143	0.229368	0.331075	0.208177	0.0546205	ND	ND	ND	ND	ND	ND	0.727819	0.950884	0.822257	0.969253	0.610553	0.925701	0.0944373	0.0183692	0.176149	0.985107	0.989572	49.714	21.598	51.738	26.394	86.494	55.862	74.775
PA14_01780	PA14_01780	A0A0H2ZK69	Carbon molecule anabolism	nucleoside 2-deoxyribosyltransferase	163296	163922	-	208	PA14_RS00735	nucleoside 2-deoxyribosyltransferase		protein-coding	WP_003083840.1	163296	163922	-	208	541.295	616.599	565.951	34.1313	82.8357	97.1367	76.1129	5.19808	417.421	4.84975	4.71295	53.0924	1.14782	2.79536	0.727871	0.581122	0.461206	0.483374	0.914091	0.874596	-0.266665	-0.0977484	0.0572888	0.86838	0.940229	95.09	63.293	110.91	83.27	118.346	75.148	145.615
PA14_01790	PA14_01790	A0A0H2ZKF7	Carbon molecule anabolism	nucleoside 2-deoxyribosyltransferase	164072	164590	-	172	PA14_RS00740	nucleoside 2-deoxyribosyltransferase		protein-coding	WP_003137030.1	164072	164590	-	172	1.92473	2.53925	2.47663	1.57271	1.07605	0.713468	0.697211	0.434365	26.6347	40.0118	17.5203	3.41742	2.90907	11.4365	0.573856	0.263185	0.195807	0.391851	0.411135	0.139184	-0.378049	0.128666	0.670066	0.850823	0.938164	170.828	115.488	77.013	104.46	148.551	56.86	174.553
PA14_01800	PA14_01800	A0A0H2ZJW7	Membrane proteins	hypothetical protein	164828	165925	+	365	PA14_RS00745	BMP family ABC transporter substrate-binding protein		protein-coding	WP_003137032.1	164828	165925	+	365	416.585	475.237	490.865	17.1489	103.173	80.8425	91.1805	2.36021	119.374	4.06216	3.77909	17.299	0.940698	3.27416	0.77912	0.734397	0.536119	0.761064	0.752911	0.669456	-0.243001	0.0266672	0.0640636	0.859132	0.983813	123.116	149.984	178.408	217.469	137.018	204.828	256.274
PA14_01810	PA14_01810	A0A0H2ZJ83	Carbon molecule anabolism	oxidoreductase	165998	166960	+	320	PA14_RS00750	2-oxoglutarate and iron-dependent oxygenase domain-containing protein		protein-coding	WP_003106716.1	165998	166960	+	320	17.4783	9.5045	1.98487	1.71363	4.10513	1.67684	0.728747	0.840581	41.5779	12.0543	1.21548	6.66621	1.39445	1.1062	0.582978	0.657617	0.337484	0.283832	0.15989	0.185289	-0.245494	-0.373785	0.296267	0.894019	0.753519	129.789	169.482	151.052	185.871	134.821	151.626	203.028
PA14_01830	PA14_01830	Q02UT0	Carbon molecule anabolism	adenosine deaminase	167065	168015	+	316	PA14_RS00755	adenosine deaminase		protein-coding	WP_003083850.1	167065	168015	+	316	87.254	101.026	104.502	44.3222	9.35956	12.4744	12.959	1.19235	45.9017	59.8538	29.1196	1.82257	5.99183	7.6326	0.491122	0.418824	0.205232	0.422249	0.394225	0.397593	-0.28589	0.00342553	0.155122	0.673103	0.996574	294.611	334.164	326.784	352.04	287.216	369.089	466.941
PA14_01840	PA14_01840	A0A0H2ZK85	Transcription	RNA polymerase ECF-subfamily sigma-70 factor	168212	168757	+	181	PA14_RS00760	RNA polymerase sigma factor		protein-coding	WP_003112642.1	168212	168757	+	181	0	0	0	0.747812	0	0	0	0.0458095	ND	ND	ND	ND	ND	ND	0.601247	0.571547	0.380807	0.144083	0.364064	0.275625	-0.22044	-0.427464	0.635218	0.939352	0.790409	51.715	106.189	96.34	113.01	83.748	114.717	148.625
PA14_01860	PA14_01860	A0A0H2ZK74	Transport of small molecules	transmembrane sensor	168754	169749	+	331	PA14_RS00765	FecR family protein		protein-coding	WP_003137034.1	168754	169749	+	331	0.955814	0.877037	0.73297	4.21862	0.405735	0.080446	0.238236	0.24039	0.610395	0.601301	0.122415	0.651131	0.094899	0.142382	0.860174	0.682091	0.15928	0.068647	0.797885	0.274801	-0.700894	-0.613444	0.0892936	0.445979	0.717519	59.056	59.694	87.717	107.434	83.474	54.532	89.823
PA14_01870	PA14_01870	A0A0H2ZKG6	Transport of small molecules	TonB-dependent receptor	169897	172284	+	795	PA14_RS00770	TonB-dependent receptor		protein-coding	WP_003137036.1	169897	172284	+	795	6.80359	6.25206	6.23693	3.45047	1.85728	1.49345	1.12099	0.630235	ND	ND	ND	ND	ND	ND	0.516093	0.450982	0.389623	0.345165	0.492612	0.315755	-0.12647	-0.105817	0.0106206	0.86725	0.842038	607.239	741.52	715.12	786.979	546.15	592.205	954.718
PA14_01890	pcaQ	A0A0H2ZJX2	Transcription	transcriptional regulator PcaQ	172662	173489	+	275	PA14_RS00775	pca operon transcription factor PcaQ	pcaQ	protein-coding	WP_016254344.1	172572	173489	+	305	10.0443	11.7364	11.1498	4.82223	0.671782	0.545914	0.590091	0.183856	0.523526	5.64279	0.90335	0.16221	0.264731	0.836088	0.999297	0.864522	1.02479	1	0.5255	0.687886	0.025491	0.135479	0.0700835	0.985107	0.918343	92.754	52.194	27.059	180.667	108.736	97.759	153.023
PA14_01900	pcaH	A0A0H2ZJ87	Carbon compound catabolism	protocatechuate 3,4-dioxygenase subunit beta	173624	174343	+	239	PA14_RS00780	protocatechuate 3,4-dioxygenase subunit beta	pcaH	protein-coding	WP_003102187.1	173624	174343	+	239	0.454505	0.488174	0.209245	2.02564	0.454921	0.20363	0.181479	0.0873789	ND	ND	ND	ND	ND	ND	0.343136	0.350766	0.0521804	0.213467	0.34922	0.106148	-0.290956	-0.1373	0.773744	0.88986	0.921059	122.782	83.391	69.579	120.073	67.273	115.049	131.031
PA14_01910	pcaG	A0A0H2ZK90	Carbon compound catabolism	protocatechuate 3,4-dioxygenase subunit alpha	174354	174959	+	201	PA14_RS00785	protocatechuate 3,4-dioxygenase subunit alpha	pcaG	protein-coding	WP_003137038.1	174354	174959	+	201	0.103676	0	0	0.850809	0.207352	0	0	0.169043	ND	ND	ND	ND	ND	ND	0.727925	0.346426	0.279071	-0.173847	0.77302	0.389365	-0.448855	-0.520273	0.508867	0.893575	0.82506	34.032	37.196	21.409	42.379	42.286	26.934	51.162
PA14_01930	pcaR	A0A0H2ZK80	Transcription	transcriptional regulator PcaR	175175	176014	+	279	PA14_RS00790	IclR family transcriptional regulator C-terminal domain-containing protein		protein-coding	WP_003137039.1	175175	176014	+	279	32.1077	34.0509	38.0949	35.451	3.08871	2.03298	3.05372	3.37691	11.2593	31.524	32.5387	15.4462	5.09034	51.751	0.652195	0.683256	0.229254	0.327971	0.518802	0.508551	-0.422941	-0.355285	0.143698	0.649216	0.738928	103.431	136.485	151.35	120.073	195.779	214.471	213.909
PA14_01940	PA14_01940	A0A0H2ZKH1	Secretion	RND efflux membrane fusion protein	176167	177318	+	383	PA14_RS00795	triclosan efflux RND transporter adaptor protein TriA	triA	protein-coding	WP_003137041.1	176167	177318	+	383	156.446	160.736	158.442	53.1633	12.284	14.6778	8.92933	7.1174	2.62192	10.0125	0.965421	1.2208	0.829311	1.10725	0.343972	0.204097	0.197585	0.140188	0.00129732	0.0190558	-0.146387	-0.0639089	0.67674	0.936129	0.964522	156.815	163.182	152.242	195.536	145.53	204.828	144.226
PA14_01960	PA14_01960	A0A0H2ZJX6	Transport of small molecules	RND efflux membrane fusion protein	177315	178385	+	356	PA14_RS00800	triclosan efflux RND transporter adaptor protein TriB	triB	protein-coding	WP_003083872.1	177315	178385	+	356	155.453	156.781	170.884	42.2112	16.8723	10.7278	19.1371	1.50616	0.318349	0.0908738	0	0.213545	0.0198218	0	0.452259	0.322457	0.276743	0.040576	0.480216	0.356814	-0.175516	-0.281881	0.061951	0.858882	0.738928	240.894	284.969	212.603	284.011	188.091	240.407	314.15
PA14_01970	PA14_01970	A0A0H2ZJ93	Transport of small molecules	RND efflux transporter	178382	181429	+	1015	PA14_RS00805	triclosan efflux RND transporter permease subunit TriC	triC	protein-coding	WP_003137043.1	178382	181429	+	1015	264.541	200.927	214.327	76.6133	44.3592	21.7435	31.776	4.48325	13.8934	17.8289	8.34986	2.7596	8.0116	1.65475	0.524621	0.627289	0.606428	0.433502	0.367767	0.426518	0.0818076	-0.193787	0.0134172	0.942932	0.769893	442.084	398.357	321.73	388.843	390.46	376.737	522.271
PA14_01980	PA14_01980	A0A0H2ZK95	Transcription	LysR family transcriptional regulator	181628	182566	+	312	PA14_RS00810	LysR family transcriptional regulator		protein-coding	WP_003083876.1	181628	182566	+	312	80.6238	73.9311	74.8082	39.576	6.83874	4.89436	9.2341	4.68863	19.6807	11.729	12.7359	4.88666	1.15777	9.29213	0.420036	0.449638	0.309472	0.19558	0.45234	0.368837	-0.110564	-0.254058	0.1637	0.934076	0.742272	232.553	300.868	256.313	340.888	261.954	194.188	345.634
PA14_01990	PA14_01990	A0A0H2ZK84	Hypothetical, unclassified, unknown	hypothetical protein	182682	182867	+	61	PA14_RS00815	hypothetical protein		protein-coding	WP_003083879.1	182682	182867	+	61	ND	ND	ND	ND	ND	ND	ND	ND	ND	ND	ND	ND	ND	ND	1.00841	0.652886	0.524237	0.955464	0.946542	-0.398966	-0.484173	0.302578	0.703182	0.943857	0.944395	7.007	17.398	5.65	12.639	17.848	4.655	10.186
PA14_02010	PA14_02010	A0A0H2ZKH6	Hypothetical, unclassified, unknown	hypothetical protein	183147	183299	+	50	PA14_RS00825	OprD family porin		protein-coding	WP_003112121.1	183454	184788	+	444	ND	ND	ND	ND	ND	ND	ND	ND	ND	ND	ND	ND	ND	ND	-0.0837029	0.105383	-0.0323244	-0.232749	-0.306448	8.21244E-05	0.0513785	-0.338132	0.824871	0.985107	0.791993	0	0	0	0	0	0	0
PA14_02020	PA14_02020	A0A0H2ZJY0	Membrane proteins	outer membrane porin	183454	184788	+	444	PA14_RS00830	helix-turn-helix transcriptional regulator		protein-coding	WP_003083886.1	184817	185614	-	265	152.469	173.828	165.192	80.9283	33.1151	30.2258	17.3988	4.78398	ND	ND	ND	ND	ND	ND	0.481949	0.416435	0.254137	0.258477	0.373092	0.0606562	-0.227813	-0.157958	0.192101	0.829922	0.844933	173.831	200.378	274.154	202.6	220.766	324.533	313.687
PA14_02030	PA14_02030	A0A0H2ZJA0	Transcription	AraC family transcriptional regulator	184817	185614	-	265	PA14_RS00835	gamma-glutamyltransferase family protein		protein-coding	WP_003137047.1	185692	187308	+	538	10.3903	10.9843	11.7748	5.01757	0.623588	0.959679	1.01414	0.626403	9.62735	30.5027	5.75904	0.527129	2.77331	3.46389	0.44049	0.365788	0.0678448	0.236872	0.408587	-0.0992477	-0.372645	-0.128916	0.0143727	0.342011	0.844933	227.214	216.577	226.578	191.447	177.382	198.843	245.162
PA14_02050	PA14_02050	A0A0H2ZKA0	Carbon molecule anabolism	gamma-glutamyltranspeptidase	185692	187308	+	538	PA14_RS31175	hypothetical protein		protein-coding	WP_123903201.1	187654	187911	-	85	19.3513	22.993	24.9288	16.5695	2.13563	1.87339	0.347891	1.16397	47.8082	52.5387	116.014	9.10916	15.2384	90.9044	0.900206	0.731905	0.616361	0.862482	0.805599	0.5987	-0.283845	0.130577	0.0479566	0.837765	0.893569	96.758	113.388	190.005	88.103	165.849	84.458	282.434
PA14_02060	PA14_02060	A0A0H2ZK89	Membrane proteins	hypothetical protein	187980	188816	+	278	PA14_RS00845	outer membrane protein OmpK		protein-coding	WP_003102209.1	187980	188816	+	278	53.4632	66.0225	65.2591	54.1532	5.73946	5.46303	10.4864	5.92798	101.594	9.02727	23.3209	5.21584	1.08735	4.96181	0.278948	0.191222	-0.0129118	0.11983	0.0530907	0.0916978	-0.29186	-0.0713928	0.976005	0.910559	0.980289	107.101	41.096	85.933	82.527	76.609	32.254	57.181
PA14_02070	PA14_02070	A0A0H2ZKI1	Carbon molecule anabolism	transporter	189058	190464	+	468	PA14_RS00850	nucleobase:cation symporter-2 family protein		protein-coding	WP_003083900.1	189058	190464	+	468	0.368213	0.0237512	0	0	0.319303	0.0475025	0	0	2.08674	0	0	0.792218	0	0	0.350876	0.568025	0.282891	0.632873	0.510659	0.242393	-0.0679846	0.0648473	0.229	0.985107	0.960874	226.881	206.978	145.997	157.247	138.94	158.276	167.377
PA14_02090	PA14_02090	A0A0H2ZJY4	Transcription	TetR family transcriptional regulator	190557	191222	+	221	PA14_RS00855	TetR/AcrR family transcriptional regulator		protein-coding	WP_003137048.1	190557	191222	+	221	42.2321	47.1479	48.1172	23.5279	4.49426	3.58537	1.70802	0.806896	19.8916	12.3288	7.40236	1.32506	1.69982	4.19562	0.502106	0.520661	0.161041	0.505188	0.54412	0.498722	-0.341065	-0.0154727	0.536426	0.867381	0.991392	106.1	139.185	88.907	105.575	44.208	128.017	142.143
PA14_02100	PA14_02100	A0A0H2ZJA5	Hypothetical, unclassified, unknown	hypothetical protein	191228	191818	+	196	PA14_RS00860	YigZ family protein		protein-coding	WP_003137049.1	191228	191818	+	196	0.79722	1.08091	0.757033	2.56124	0.0728178	0.22675	0.165857	0.818922	1.24093	0.187378	0.791771	0.242741	0.190649	0.939325	0.603582	0.673715	0.381733	0.64425	0.102737	0.525284	-0.22185	-0.029465	0.473136	0.941213	0.989544	99.093	57.294	78.797	60.222	97.478	83.793	148.162
PA14_02110	PA14_02110	A0A0H2ZKA5	Two-component regulatory systems	diguanylate cyclase	191825	192532	-	235	PA14_RS00865	biofilm formation regulator diguanylate cyclase SiaD	siaD	protein-coding	WP_003083910.1	191825	192652	-	275	2.09624	0.384577	0	4.13211	3.22967	0.444224	0	0.924975	ND	ND	ND	ND	ND	ND	0.213144	0.0231192	0.146717	0.0895412	-0.438833	0.142978	-0.0664268	0.066422	0.847526	0.985107	0.983813	42.707	65.093	84.149	40.52	75.236	69.495	32.179
PA14_02130	PA14_02130	Q02UQ8	Hypothetical, unclassified, unknown	hypothetical protein	192659	193039	-	126	PA14_RS00870	biofilm formation regulator SiaD modulator protein SiaC	siaC	protein-coding	WP_003083913.1	192659	193039	-	126	15.379	19.4468	21.7528	20.915	1.87347	0.948094	1.06296	2.28821	ND	ND	ND	ND	ND	ND	0.407326	0.372715	0.333348	0.699989	0.782088	0.595929	-0.0739778	0.327275	0.74211	0.985107	0.881599	46.043	40.496	23.193	67.657	40.364	47.549	50.699
PA14_02140	PA14_02140	A0A0H2ZK93	Hypothetical, unclassified, unknown	hypothetical protein	193066	193608	-	180	PA14_RS00875	biofilm formation regulator kinase SiaB	siaB	protein-coding	WP_003083916.1	193066	193608	-	180	3.85297	5.32975	4.45133	13.6136	1.33105	2.42292	1.33607	3.1677	3.7311	0.496845	0.651073	0.795273	0.139666	0.751855	1.94542	1.92448	2.35906	1.39198	2.02795	2.3462	0.413642	-0.532498	0.710763	0.985107	0.950586	0	0	0.297	0	0	0	3.936
PA14_02150	PA14_02150	A0A0H2ZKI5	Transcription	hypothetical protein	193617	195608	-	663	PA14_RS00880	biofilm regulation protein phosphatase SiaA	siaA	protein-coding	WP_003083920.1	193617	195608	-	663	1.84378	3.56894	2.41524	4.87451	0.641932	0.760763	0.639579	1.31824	1.01237	0	1.0512	0.522302	0	0.44207	0.512942	0.686033	0.329429	0.70147	0.465472	0.397069	-0.183513	0.0154374	0.00348894	0.838681	0.9862	223.544	201.878	263.747	291.818	208.41	238.412	325.262
PA14_02180	cheB	A0A0H2ZJY9	Chemotaxis	chemotaxis-specific methylesterase	195871	196920	-	349	PA14_RS00885	chemotaxis response regulator protein-glutamate methylesterase		protein-coding	WP_003137050.1	195871	196920	-	349	87.1503	77.007	70.0846	4.63216	3.6879	1.66672	4.76138	1.05676	35.1333	2.91798	4.76829	5.9738	0.423437	3.02758	0.699147	0.536358	0.526528	0.75904	0.68926	0.420771	-0.172618	0.222682	0.00820284	0.878497	0.783769	152.811	105.289	131.427	142.749	130.703	200.838	215.992
PA14_02190	PA14_02190	A0A0H2ZJB1	Chemotaxis	hypothetical protein	196940	197542	-	200	PA14_RS00890	chemoreceptor glutamine deamidase CheD	cheD	protein-coding	WP_003137051.1	196940	197542	-	200	15.7446	15.1711	13.1425	1.13838	1.96925	0.787649	1.07605	1.14268	26.0896	3.21416	21.5141	7.20723	3.76461	30.2053	0.181678	0.457366	0.110316	0.0465979	0.388451	0.248736	-0.0713622	-0.410768	0.343748	0.984937	0.640806	146.138	121.487	162.946	117.471	124.662	90.111	144.689
PA14_02200	PA14_02200	A0A0H2ZKB0	Chemotaxis	chemotaxis protein methyltransferase	197548	198390	-	280	PA14_RS00895	CheR family methyltransferase		protein-coding	WP_003083930.1	197548	198390	-	280	11.7598	7.32357	3.46577	0.191691	2.14085	0.288357	0.531673	0.134538	1.41823	0.287762	0	0.720476	0.575523	0	0.459682	0.34715	0.355474	0.257816	-0.0745458	0.304089	-0.104209	-0.0893342	0.674415	0.984937	0.965536	60.057	56.394	60.659	61.337	78.806	77.808	142.374
PA14_02220	PA14_02220	A0A0H2ZK98	Chemotaxis	chemotaxis transducer	198460	200499	-	679	PA14_RS00900	aerotaxis transducer Aer2	aer2	protein-coding	WP_003137052.1	198460	200499	-	679	1244.99	1090	687.93	52.3866	141.452	135.939	142.263	8.45043	1214.69	85.4207	195.429	193.625	10.5094	9.73937	0.685708	0.630396	0.372222	0.444019	0.396071	0.335576	-0.313486	-0.186377	0.0641023	0.673103	0.817426	241.561	174.581	204.575	189.96	277.606	223.449	313.224
PA14_02230	cheW	A0A0H2ZKI9	Chemotaxis	purine-binding chemotaxis protein	200535	201020	-	161	PA14_RS00905	chemotaxis protein CheW		protein-coding	WP_003083938.1	200535	201020	-	161	35.4384	38.2268	27.5158	0.909852	6.31222	5.55409	4.55423	0.417672	39.1111	2.83394	4.63195	18.7502	1.35492	2.08366	0.549162	0.731646	0.415683	0.589829	0.723763	0.303149	-0.133479	-0.141817	0.204574	0.961577	0.893569	35.367	59.994	65.119	105.203	97.203	70.16	89.36
PA14_02250	cheA	A0A0H2ZJZ1	Two-component regulatory systems	two-component sensor	201007	202926	-	639	PA14_RS00910	chemotaxis protein CheA		protein-coding	WP_003137053.1	201007	202926	-	639	163.62	110.224	87.2276	20.2403	36.9778	10.5578	22.0106	9.65796	36.2702	4.18963	5.07217	7.24377	0.96553	1.12294	0.636626	0.581679	0.613	0.566609	0.599956	0.615411	-0.0236257	-0.0150706	0.0902194	0.985107	0.989572	159.817	194.379	229.255	173.975	162.28	226.109	305.121
PA14_02260	PA14_02260	A0A0H2ZJB8	Two-component regulatory systems	two-component response regulator	202954	203319	-	121	PA14_RS00915	response regulator		protein-coding	WP_003083943.1	202954	203319	-	121	195.044	150.21	91.7507	8.61278	11.6425	11.0691	8.90692	1.36785	651.968	52.7079	141.92	59.6374	7.0601	41.5693	0.412314	0.190804	0.238723	-0.334373	-0.395238	-0.217534	-0.17359	-0.525177	0.124588	0.942919	0.729428	89.084	88.49	88.907	88.846	95.556	68.165	140.985
PA14_02270	PA14_02270	A0A0H2ZKB6	Chemotaxis	chemotaxis transducer	203517	204689	-	390	PA14_RS00920	trichloroethylene chemotactic transducer CttP	cttP	protein-coding	WP_003137055.1	203517	204689	-	390	232.291	213.739	188.075	34.5991	37.4432	29.432	39.0484	6.48563	147.144	171.57	110.954	35.2804	27.3877	20.2473	0.509185	0.233185	0.368385	0.108478	0.504728	0.301663	-0.140799	-0.124708	0.16105	0.9183	0.893569	259.578	297.568	295.86	278.435	261.405	310.235	377.35
PA14_02290	PA14_02290	A0A0H2ZKA4	Transcription	LysR family transcriptional regulator	204880	205815	-	311	PA14_RS00925	LysR family transcriptional regulator		protein-coding	WP_003137057.1	204880	205815	-	311	12.7696	11.8231	8.31548	8.40122	0.322926	0.902904	1.60147	0.472817	11.1067	19.7774	10.8664	1.18385	2.85557	5.54356	0.584585	0.535271	0.162934	0.0153119	0.674845	0.294632	-0.421652	-0.519959	0.438003	0.855093	0.755847	61.391	88.79	52.333	51.3	60.134	53.867	90.055
PA14_02300	fabG	A0A0H2ZKJ6	Carbon molecule anabolism	3-ketoacyl-ACP reductase	205932	206684	+	250	PA14_RS00930	3-oxoacyl-ACP reductase family protein		protein-coding	WP_003083953.1	205932	206684	+	250	10.6613	13.7397	12.2349	25.034	2.144	2.72419	0.864843	2.07116	21.3769	38.0792	13.03	3.26171	4.60968	3.47867	0.883155	0.0711818	0.572117	1.02751	0.839072	-0.108393	-0.311038	0.956331	0.553189	0.961981	0.783769	12.679	17.998	28.248	7.435	20.045	3.658	19.909
PA14_02310	atsA	A0A0H2ZJZ6	Carbon molecule anabolism	arylsulfatase	206784	208394	-	536	PA14_RS00935	arylsulfatase AtsA	atsA	protein-coding	WP_003137060.1	206784	208394	-	536	0.586083	0.974424	0.247181	3.46897	0.268394	0.297066	0.262014	0.365123	43.6302	16.0887	124.649	19.1724	4.15759	22.7503	0.482331	0.408302	0.290047	0.415662	0.507275	0.145284	-0.192284	0.00735929	0.0727521	0.850823	0.991708	192.181	228.875	206.656	203.343	191.935	181.552	255.811
PA14_02330	PA14_02330	A0A0H2ZJC4	Transport of small molecules	ABC transporter ATP-binding protein	208482	209321	-	279	PA14_RS00940	ABC transporter ATP-binding protein		protein-coding	WP_003137062.1	208482	209321	-	279	ND	ND	ND	ND	ND	ND	ND	ND	15.9907	0.856696	66.2489	4.88134	0.537055	20.8264	0.81917	1.49745	0.866098	1.02234	0.881039	0.880112	0.0469272	-0.47511	0.112805	0.985107	0.751009	26.358	17.398	31.519	80.668	41.462	39.902	66.904
PA14_02340	PA14_02340	A0A0H2ZKC0	Transport of small molecules	ABC transporter permease	209318	210934	-	538	PA14_RS00945	ABC transporter permease		protein-coding	WP_003110981.1	209318	210934	-	538	ND	ND	ND	ND	ND	ND	ND	ND	7.27169	0.021539	17.7891	2.09624	0.043078	3.98162	0.369377	0.594843	0.25629	0.306433	0.342291	0.194452	-0.113088	-0.288409	0.0546365	0.9183	0.640806	261.58	314.066	375.252	383.266	289.138	330.185	305.121
PA14_02360	PA14_02360	A0A0H2ZKA9	Transport of small molecules	ABC transporter substrate-binding protein	211201	212262	+	353	PA14_RS00950	ABC transporter substrate-binding protein		protein-coding	WP_003112655.1	211201	212262	+	353	3.87647	4.3622	2.24061	4.31909	0.671901	0.349764	0.52174	0.266065	35.4321	6.05068	68.1846	15.6737	0.302492	43.1195	0.545222	0.335788	0.260438	0.318939	0.233357	0.110273	-0.284784	-0.016849	0.449095	0.827099	0.989572	122.115	143.685	109.424	159.477	195.23	174.237	220.391
PA14_02370	PA14_02370	A0A0H2ZKK2	Membrane proteins	porin	212285	213643	-	452	PA14_RS00955	OprD family porin		protein-coding	WP_003137064.1	212285	213643	-	452	ND	ND	ND	ND	ND	ND	ND	ND	ND	ND	ND	ND	ND	ND	0.689966	0.769601	0.352352	0.213209	0.737153	0.612136	-0.337614	-0.556391	0.340079	0.882082	0.738928	112.439	77.992	87.42	37.546	68.372	111.392	164.599
PA14_02380	PA14_02380	A0A0H2ZK00	Carbon molecule anabolism	acid phosphatase	213891	214616	+	241	PA14_RS00960	phosphatase PAP2 family protein		protein-coding	WP_003137066.1	213891	214616	+	241	ND	ND	ND	ND	ND	ND	ND	ND	ND	ND	ND	ND	ND	ND	0.341976	0.722243	-0.0174124	0.911241	0.747526	0.542473	-0.359388	0.188998	0.470244	0.939786	0.936249	81.41	34.496	35.682	47.955	50.249	51.872	27.549
PA14_02390	PA14_02390	A0A0H2ZJD1	Transcription	transcriptional regulator	214640	215557	-	305	PA14_RS00965	LysR family transcriptional regulator		protein-coding	WP_003137069.1	214640	215557	-	305	0.411215	0.466504	1.29808	0.574973	0.354365	0.156484	1.01062	0.327485	182.717	46.784	495.641	20.4641	3.64877	189.924	0.496754	0.100139	0.564976	0.794764	0.46443	0.638642	0.068222	0.694626	0.678849	0.985107	0.755847	70.066	42.595	62.443	44.237	26.909	15.296	47.458
PA14_02410	PA14_02410	A0A0H2ZKC8	Membrane proteins	TonB-dependent receptor	215908	218280	+	790	PA14_RS00970	TonB-dependent receptor		protein-coding	WP_003083968.1	215908	218280	+	790	ND	ND	ND	ND	ND	ND	ND	ND	ND	ND	ND	ND	ND	ND	0.459185	0.500643	0.401798	0.160137	0.416082	0.197641	-0.0573872	-0.340506	0.0112763	0.967127	0.465114	353.667	395.657	392.498	433.08	416.546	418.301	500.046
PA14_02420	PA14_02420	A0A0H2ZKB5	Carbon molecule anabolism	hypothetical protein	218321	219223	+	300	PA14_RS00975	TauD/TfdA family dioxygenase		protein-coding	WP_003110976.1	218321	219223	+	300	1.38358	0.257744	0	0.317601	2.76715	0.180638	0	0.113744	3.26061	3.24165	30.1573	1.40366	0.51838	18.415	0.483598	0.459229	0.385535	0.261837	0.289205	0.355874	-0.0980629	-0.197392	0.765781	0.984937	0.881048	99.427	195.879	169.785	184.756	194.955	123.362	228.03
PA14_02435	PA14_02435	A0A0H2ZLU3	Hypothetical, unclassified, unknown	hypothetical protein	219291	220190	+	299	PA14_RS00980	TauD/TfdA family dioxygenase		protein-coding	WP_003137071.1	219291	220190	+	299	ND	ND	ND	ND	ND	ND	ND	ND	2.80298	0	18.8223	2.13279	0	4.25772	0.334029	0.268887	-0.0281688	0.0938701	0.252725	0.312368	-0.362198	-0.175017	0.540449	0.729971	0.851547	337.318	159.583	275.641	295.535	204.566	296.269	275.952
PA14_02450	PA14_02450	A0A0H2ZKK8	Energy metabolism	NAD(P) transhydrogenase subunit alpha part 1	220837	221955	+	372	PA14_RS00985	Re/Si-specific NAD(P)(+) transhydrogenase subunit alpha		protein-coding	WP_003083972.1	220837	221955	+	372	214.546	213.967	236.131	334.032	21.3124	6.45556	4.98182	33.2079	22.4171	51.6491	71.2149	4.05835	2.38334	10.5887	0.643188	0.614155	0.324052	0.626026	0.438705	0.190948	-0.319137	0.0118711	0.110565	0.792449	0.990647	163.821	164.982	130.238	114.497	155.141	129.68	186.128
PA14_02460	PA14_02460	A0A0H2ZK03	Energy metabolism	NAD(P) transhydrogenase subunit alpha part 2	222031	222339	+	102	PA14_RS00990	NAD(P) transhydrogenase subunit alpha		protein-coding	WP_003083974.1	222031	222339	+	102	0.316462	0.237927	0.0759026	0.603997	0.233349	0.292686	0.151805	0.153194	ND	ND	ND	ND	ND	ND	0.243331	0.318717	-0.0120697	0.255634	-0.290986	-0.0713881	-0.2554	-0.063083	0.790209	0.942932	0.983813	50.715	28.797	45.197	40.148	44.208	21.281	21.993
PA14_02470	pntB	A0A0H2ZJD6	Energy metabolism	pyridine nucleotide transhydrogenase subunit beta	222339	223775	+	478	PA14_RS00995	NAD(P)(+) transhydrogenase (Re/Si-specific) subunit beta		protein-coding	WP_003083975.1	222339	223775	+	478	29.1879	33.6357	32.9962	82.728	4.59551	3.08593	3.7604	9.80726	9.14626	7.09919	34.4464	3.49453	2.32585	13.2491	0.525511	0.503711	0.420105	0.545532	0.428013	0.390092	-0.105406	0.0418206	0.0137586	0.909918	0.955616	496.468	321.565	385.957	364.679	411.603	350.801	589.87
PA14_02490	tonB2	A0A0H2ZKD4	Membrane proteins	hypothetical protein	224119	224931	+	270	PA14_RS01000	energy transducer TonB		protein-coding	WP_003117234.1	224119	224931	+	270	ND	ND	ND	ND	ND	ND	ND	ND	156.984	31.3823	299.778	22.1558	5.37803	109.348	0.666247	0.601303	0.248467	0.835072	0.59333	0.558232	-0.417779	0.233769	0.110678	0.744281	0.82506	84.747	83.091	103.774	120.816	125.211	70.493	174.553
PA14_02500	exbB1	A0A0H2ZKC1	Transport of small molecules	transport protein ExbB	224960	225679	+	239	PA14_RS01005	MotA/TolQ/ExbB proton channel family protein		protein-coding	WP_003083979.1	224960	225679	+	239	ND	ND	ND	ND	ND	ND	ND	ND	43.4179	2.74499	108.706	20.6925	1.41493	84.3967	0.0210083	0.308191	0.236931	-0.0212281	0.200268	-0.0670658	0.215923	-0.329419	0.9129	0.944819	0.844933	74.07	56.994	41.034	62.081	48.876	72.82	70.84
PA14_02510	exbD1	A0A0H2ZKL3	Transport of small molecules	transport protein ExbD	225681	226082	+	133	PA14_RS01010	biopolymer transporter ExbD		protein-coding	WP_003106175.1	225681	226082	+	133	ND	ND	ND	ND	ND	ND	ND	ND	285.436	7.18096	1174.94	91.1078	1.66063	214.33	0.12257	1.3633	0.935001	1.1638	1.6173	-0.0371872	0.812431	-0.199499	0.441501	0.907762	0.972838	17.35	14.698	5.947	2.974	7.139	6.65	29.864
PA14_02520	PA14_02520	A0A0H2ZK08	Hypothetical, unclassified, unknown	hypothetical protein	226263	226475	-	70	PA14_RS01015	DUF3079 domain-containing protein		protein-coding	WP_003111981.1	226263	226475	-	70	0.0101259	0.0223239	0	0.0144672	0.0149853	0.00375348	0	0.0106325	ND	ND	ND	ND	ND	ND	1.25282	0.392272	0.884461	-0.362373	-0.047038	1.08086	-0.368361	-0.754645	0.7406	0.982392	0.893569	5.672	22.198	11.299	14.87	0.275	1.33	13.659
PA14_02530	PA14_02530	A0A0H2ZJE3	Hypothetical, unclassified, unknown	hypothetical protein	226691	227272	+	193	PA14_RS01020	alpha/beta hydrolase		protein-coding	WP_003106176.1	226691	227272	+	193	ND	ND	ND	ND	ND	ND	ND	ND	53.9024	11.3766	170.979	7.05317	2.85203	99.9869	0.737786	0.17787	-0.172161	0.139193	1.09672	0.81167	-0.909947	-0.0386771	0.124914	0.626825	0.989572	37.035	28.497	30.032	20.446	26.36	26.934	38.429
PA14_02550	mdcA	A0A0H2ZKD9	Carbon compound catabolism	malonate decarboxylase subunit alpha	227383	229047	+	554	PA14_RS01025	malonate decarboxylase subunit alpha	mdcA	protein-coding	WP_003083990.1	227383	229047	+	554	3.32579	15.8494	17.3352	1.33732	0.541953	8.66586	0.44868	0.338131	0.469681	130.001	18.941	0.567563	12.0372	8.06375	0.403853	0.31724	0.200149	0.244271	0.3527	-0.0231987	-0.203705	-0.0729692	0.521631	0.907038	0.958416	221.542	120.887	133.212	218.213	180.402	184.212	132.883
PA14_02560	PA14_02560	Q02UM6	Carbon molecule anabolism	triphosphoribosyl-dephospho-CoA synthase	229047	229928	+	293	PA14_RS01030	triphosphoribosyl-dephospho-CoA synthase		protein-coding	WP_003137092.1	229047	229928	+	293	ND	ND	ND	ND	ND	ND	ND	ND	0.154369	11.6699	1.50731	0.148931	2.6638	0.775795	0.447593	0.399611	0.280535	0.0902711	0.277807	-0.221065	-0.167057	-0.30934	0.552279	0.958856	0.832226	47.044	54.294	50.252	74.72	125.211	118.707	101.861
PA14_02570	mdcC	Q02UM5	Carbon compound catabolism	malonate decarboxylase subunit delta	229930	230229	+	99	PA14_RS01035	malonate decarboxylase subunit delta		protein-coding	WP_003084001.1	229930	230229	+	99	1.23809	2.77913	7.66633	0.102321	0.480216	0.277758	0.616861	0.022402	0.483888	41.7496	5.62203	0.259817	2.69433	2.53299	0.34208	0.888131	0.275675	0.261422	0.239437	0.241903	-0.0664041	-0.62671	0.499156	0.985107	0.723241	52.049	43.195	35.979	47.583	20.319	30.924	27.317
PA14_02580	mdcD	A0A0H2ZKC6	Carbon compound catabolism	malonate decarboxylase subunit beta	230222	231085	+	287	PA14_RS01040	biotin-independent malonate decarboxylase subunit beta		protein-coding	WP_003084003.1	230222	231085	+	287	3.46385	9.03215	19.3146	1.68756	1.11631	0.423198	0.517284	1.13601	13.3683	158.005	25.9327	12.2801	14.9522	19.4742	0.737811	0.841748	0.489807	-0.0863142	0.673002	0.191476	-0.248004	-0.928062	0.430919	0.944819	0.674584	38.37	44.095	57.091	31.598	42.286	32.586	33.799
PA14_02590	mdcE	A0A0H2ZKL8	Carbon compound catabolism	malonate decarboxylase subunit gamma	231082	231888	+	268	PA14_RS01045	biotin-independent malonate decarboxylase subunit gamma	mdcE	protein-coding	WP_003137094.1	231082	231888	+	268	2.9583	7.21188	16.0799	1.29875	1.30655	1.12498	2.40856	0.374597	5.44563	219.46	35.7638	1.26863	19.8633	15.1647	0.663602	0.567261	0.379098	0.342143	0.412473	0.460638	-0.284504	-0.225117	0.309902	0.837765	0.82506	236.556	166.182	173.353	171.745	139.489	149.963	346.097
PA14_02610	PA14_02610	A0A0H2ZK12	Carbon compound catabolism	phosphoribosyl-dephospho-CoA transferase	231904	232596	+	230	PA14_RS01050	malonate decarboxylase holo-ACP synthase		protein-coding	WP_003137096.1	231904	232596	+	230	ND	ND	ND	ND	ND	ND	ND	ND	0	1.3087	0	0	0.366008	0	0.736024	0.490748	0.76362	0.230804	0.749496	0.510817	0.0275962	-0.259944	0.166215	0.985107	0.844846	87.749	94.49	68.985	112.266	96.929	146.638	177.563
PA14_02620	PA14_02620	A0A0H2ZJE9	Carbon compound catabolism	epsilon subunit of malonate decarboxylase	232593	233525	+	310	PA14_RS01055	malonate decarboxylase subunit epsilon	mdcH	protein-coding	WP_003137098.1	232593	233525	+	310	0.848065	1.72644	2.88473	0.0120808	0.379105	0.626958	0.431155	0.0241616	1.97485	25.1737	9.59649	1.01719	1.23424	7.87262	0.417291	0.401044	0.285645	0.357452	0.379051	0.0455674	-0.131646	-0.0435924	0.441114	0.942932	0.980289	125.785	123.287	153.728	149.069	124.936	119.372	137.05
PA14_02630	PA14_02630	A0A0H2ZKE5	Transport of small molecules	malonate carrier protein	233582	233986	+	134	PA14_RS01060	malonate transporter subunit MadL	madL	protein-coding	WP_003110240.1	233582	233986	+	134	ND	ND	ND	ND	ND	ND	ND	ND	0	0.230133	0	0	0.171144	0	0.899278	0.0248936	-0.0324289	0.309531	0.146221	0.222735	-0.931707	0.284638	0.67674	0.673103	0.924655	24.356	32.996	41.629	11.524	34.049	22.611	51.162
PA14_02640	PA14_02640	A0A0H2ZKD1	Transport of small molecules	malonate transporter subunit MadM	233992	234756	+	254	PA14_RS01065	malonate transporter subunit MadM	madM	protein-coding	WP_003084016.1	233992	234756	+	254	ND	ND	ND	ND	ND	ND	ND	ND	ND	ND	ND	ND	ND	ND	0.43509	0.28967	0.157623	0.116501	0.159503	0.000610574	-0.277468	-0.173168	0.882819	0.91815	0.924655	61.725	55.494	24.085	39.776	79.355	78.806	63.895
PA14_02650	PA14_02650	A0A0H2ZKM4	Transcription	malonate utilization transcriptional regulator	234841	235770	-	309	PA14_RS01070	LysR substrate-binding domain-containing protein		protein-coding	WP_003084019.1	234841	235770	-	309	22.3681	17.9176	8.88819	9.83739	2.10619	1.935	3.38885	0.72391	1.11597	10.7801	0.274881	1.29149	6.35722	0.549762	0.185616	0.293899	-0.293377	0.0557835	0.0455765	-0.0289147	-0.478993	-0.238115	0.594509	0.720796	0.842038	108.769	101.689	115.073	127.879	127.133	67.5	147.699
PA14_02660	PA14_02660	A0A0H2ZK16	Transcription	LysR family transcriptional regulator	236099	237019	-	306	PA14_RS01075	LysR substrate-binding domain-containing protein		protein-coding	WP_003084035.1	236099	237019	-	306	15.2433	17.8657	18.8888	8.15555	1.76238	0.686491	1.05262	1.94371	15.0843	8.25712	4.32585	3.99874	1.0976	2.64961	0.879321	0.829006	0.521065	0.412883	0.478385	0.735099	-0.358256	-0.416123	0.142516	0.806381	0.747474	65.061	78.892	44.899	113.381	58.212	78.473	134.735
PA14_02680	PA14_02680	A0A0H2ZJF6	Energy metabolism	aldehyde dehydrogenase	237370	238860	+	496	PA14_RS01080	aldehyde dehydrogenase		protein-coding	WP_003084042.1	237370	238860	+	496	0.964248	1.15222	1.19124	2.04504	0.288627	0.126297	0.316942	0.683481	0.715985	9.44295	0	1.26021	2.86647	0	0.500017	0.707552	0.584408	0.449866	0.692621	0.597869	0.0843906	-0.257686	0.193752	0.979505	0.791993	107.435	136.485	97.827	89.218	141.411	93.769	157.422
PA14_02690	PA14_02690	A0A0H2ZKF1	Transport of small molecules	amino acid permease	238918	240351	+	477	PA14_RS01085	APC family permease		protein-coding	WP_003084045.1	238918	240351	+	477	ND	ND	ND	ND	ND	ND	ND	ND	ND	ND	ND	ND	ND	ND	0.564335	0.551495	0.317027	0.336993	0.29184	0.211622	-0.247308	-0.214502	0.743157	0.921672	0.89123	66.396	79.191	85.933	72.118	89.24	48.547	79.637
PA14_02700	PA14_02700	A0A0H2ZKD6	Transport of small molecules	aminotransferase	240382	241764	+	460	PA14_RS01090	aspartate aminotransferase family protein		protein-coding	WP_003101901.1	240382	241764	+	460	2.0818	1.74417	0.859953	4.47962	0.152366	0.448333	0.302899	0.438108	6.4127	3.96849	0.822067	2.37794	0.949247	0.961483	0.440674	0.568279	0.5156	0.474623	-0.0204809	0.341659	0.0749262	-0.0936562	0.0892936	0.97887	0.924655	139.465	176.081	146.295	144.98	191.66	130.013	155.107
PA14_02720	PA14_02720	A0A0H2ZKN0	Transport of small molecules	hypothetical protein	241928	242986	+	352	PA14_RS01095	ABC transporter substrate-binding protein		protein-coding	WP_003137100.1	241928	242986	+	352	83.3443	98.176	97.0104	30.0474	18.6585	4.54183	6.5706	10.8371	2.59598	0.644608	0.364586	1.39871	0.311232	0.50648	0.415249	0.60986	0.20713	0.344101	0.353333	0.520997	-0.208119	-0.265759	0.244249	0.893575	0.785578	133.793	182.08	121.615	139.775	121.367	138.325	137.976
PA14_02730	PA14_02730	A0A0H2ZK20	Carbon molecule anabolism	dihydrodipicolinate synthetase	243064	243945	-	293	PA14_RS01100	dihydrodipicolinate synthase family protein		protein-coding	WP_003110235.1	243064	243945	-	293	0.829559	0.689134	0.343465	3.53351	0.143518	0.119833	0.131071	0.582872	ND	ND	ND	ND	ND	ND	0.55751	0.659055	0.48691	0.579529	0.302134	0.692409	-0.0705995	-0.0795257	0.37888	0.985107	0.960635	83.078	108.888	101.395	86.616	107.363	73.818	106.954
PA14_02740	PA14_02740	A0A0H2ZJG4	Carbon molecule anabolism	class II aldolase/adducin domain-containing protein	244005	244787	-	260	PA14_RS01105	aldolase		protein-coding	WP_003084054.1	244005	244787	-	260	0.246754	0.520301	1.44437	0.0690933	0.283136	0.0784494	0.263903	0.0292448	0.350128	0.370496	0	0.399789	0.0360855	0	0.543396	0.518944	0.589033	0.434307	0.850425	0.0905353	0.0456363	-0.0846372	0.136043	0.985107	0.959198	86.748	108.888	97.233	102.229	60.683	61.515	169.692
PA14_02750	PA14_02750	A0A0H2ZKF8	Transcription	transcriptional regulator	244942	245481	+	179	PA14_RS01110	XRE family transcriptional regulator		protein-coding	WP_003112674.1	244942	245481	+	179	15.7268	16.9703	16.3798	11.248	1.13002	0.567558	0.703112	0.186821	9.62506	1.75796	2.00565	1.04012	0.11877	0.875601	0.452333	0.538718	0.36064	0.619492	0.484779	0.783646	-0.0916926	0.0807741	0.345736	0.985107	0.960635	82.745	100.489	146.592	98.883	129.604	74.483	186.36
PA14_02760	PA14_02760	A0A0H2ZKE2	Carbon compound catabolism	CoA transferase, subunit A	245632	246483	+	283	PA14_RS01115	CoA transferase subunit A		protein-coding	WP_003118609.1	245632	246483	+	283	1.83497	1.59993	2.65184	1.41701	0.252643	0.228969	0.243806	0.161653	0.287015	2.86506	0	0.431469	0.229215	0	0.564784	0.424595	0.430585	0.440368	0.385948	0.300263	-0.134198	0.0157723	0.35466	0.941043	0.989572	212.534	152.684	149.268	180.667	187.267	136.663	269.932
PA14_02770	PA14_02770	A0A0H2ZKN6	Carbon compound catabolism	CoA transferase subunit B	246480	247262	+	260	PA14_RS01120	CoA-transferase subunit beta		protein-coding	WP_003084062.1	246480	247262	+	260	5.42944	4.89984	6.70874	3.21629	2.08393	0.438662	0.466988	0.312562	5.6165	19.08	2.86432	1.94309	2.90091	1.83921	0.403396	0.0867103	0.45803	-0.48056	0.231527	0.160251	0.0546339	-0.56727	0.473136	0.985107	0.791993	30.696	37.196	34.195	49.813	33.774	48.214	59.728
PA14_02790	pcaF	A0A0H2ZK25	Carbon compound catabolism	beta-ketoadipyl CoA thiolase	247259	248464	+	401	PA14_RS01125	3-oxoadipyl-CoA thiolase	pcaF	protein-coding	WP_003110233.1	247259	248464	+	401	10.2688	15.8637	9.76144	5.83363	4.93922	2.47033	5.92178	4.11029	2.01063	3.21089	0.529377	0.251267	0.507187	0.493104	0.296291	0.434344	0.161836	0.215643	0.423537	0.192151	-0.134455	-0.2187	0.562451	0.943857	0.82506	158.816	152.084	172.164	113.753	166.124	183.215	213.909
PA14_02810	pcaT	A0A0H2ZJH2	Membrane proteins	dicarboxylic acid transporter PcaT	248614	249912	+	432	PA14_RS01130	MFS family transporter		protein-coding	WP_003101889.1	248614	249912	+	432	0.844997	1.53078	1.58557	0.286751	0.243541	0.18345	0.384898	0.231983	0	1.26432	0	0	0.356204	0	0.392344	0.448157	0.113903	0.152919	0.229985	0.373602	-0.278442	-0.295238	0.433551	0.822452	0.755847	208.864	148.184	187.329	166.541	224.611	183.547	226.178
PA14_02830	pcaB	A0A0H2ZKG5	Carbon compound catabolism	3-carboxy-cis,cis-muconate cycloisomerase	249935	251314	+	459	PA14_RS01135	3-carboxy-cis,cis-muconate cycloisomerase		protein-coding	WP_003137105.1	249935	251314	+	459	23.2099	22.1372	22.738	14.4309	1.84675	1.24897	0.555787	1.38396	5.37701	5.36488	0.844711	0.938801	1.02478	0.395387	0.545669	0.472185	0.401837	0.343932	0.381542	0.437946	-0.143832	-0.128253	0.360208	0.921672	0.89024	148.807	223.476	220.929	205.574	239.987	196.848	325.956
PA14_02840	pcaD	A0A0H2ZKE7	Carbon compound catabolism	beta-ketoadipate enol-lactone hydrolase	251329	252120	+	263	PA14_RS01140	3-oxoadipate enol-lactonase	pcaD	protein-coding	WP_003110231.1	251329	252120	+	263	30.2905	31.9555	32.8888	32.8598	0.638279	0.621077	1.7067	4.05002	9.51912	9.2913	2.56135	0.727689	0.661262	1.53652	-0.219272	-0.0917831	-0.0748085	0.125074	0.121572	-0.611387	0.144464	0.216857	0.641556	0.982392	0.894677	38.036	83.991	62.443	103.716	58.487	94.101	69.914
PA14_02850	pcaC	A0A0H2ZKP2	Carbon compound catabolism	gamma-carboxymuconolactone decarboxylase	252131	252532	+	133	PA14_RS01145	4-carboxymuconolactone decarboxylase	pcaC	protein-coding	WP_003137108.1	252131	252532	+	133	22.6863	20.3652	23.0965	11.7395	4.47957	3.96237	1.9401	4.7728	ND	ND	ND	ND	ND	ND	0.193452	0.284912	0.206876	0.361382	0.389241	0.0201769	0.0134244	0.0764694	0.975171	0.994432	0.983813	34.699	56.694	13.975	39.405	27.733	25.936	65.978
PA14_02870	PA14_02870	A0A0H2ZK29	Transcription	transcriptional regulator	252660	253601	+	313	PA14_RS01150	LysR family transcriptional regulator		protein-coding	WP_003084073.1	252660	253601	+	313	18.4178	20.6794	21.7532	12.4385	2.75394	1.0796	0.562029	0.988277	1.17456	1.09128	0.651664	0.575798	0.111843	0.816629	0.768453	0.654882	0.79909	0.698526	0.0975954	0.451122	0.0306367	0.0436441	0.153171	0.985107	0.983813	77.406	138.885	94.556	101.114	76.06	57.525	176.174
PA14_02890	PA14_02890	A0A0H2ZJI0	Hypothetical, unclassified, unknown	hypothetical protein	253792	254625	+	277	PA14_RS01155	hypothetical protein		protein-coding	WP_003137110.1	253792	254625	+	277	0.162798	0.323481	0.393415	0.278684	0.126355	0.0503054	0.0300028	0.0215747	0.490108	0.610919	14.915	0.178814	0.270482	5.30383	0.276668	0.269717	-0.033527	0.164311	0.274371	0.148914	-0.310195	-0.105406	0.816219	0.858882	0.938164	98.093	101.989	150.16	194.421	136.743	193.523	106.491
PA14_02900	pcaK	A0A0H2ZKH2	Carbon compound catabolism	4-hydroxybenzoate transporter PcaK	254764	256110	-	448	PA14_RS01160	MFS transporter		protein-coding	WP_003137113.1	254764	256110	-	448	ND	ND	ND	ND	ND	ND	ND	ND	ND	ND	ND	ND	ND	ND	0.634355	0.582771	0.581207	0.566629	0.403521	0.338474	-0.0531476	-0.0161429	0.492927	0.985107	0.990595	148.14	111.588	72.255	92.564	162.829	199.84	181.267
PA14_02910	PA14_02910	A0A0H2ZKF0	Transcription	IclR family transcriptional regulator	256416	257195	+	259	PA14_RS01165	IclR family transcriptional regulator		protein-coding	WP_003110229.1	256416	257195	+	259	178.93	166.259	151.774	53.3158	14.7811	16.0446	15.9283	1.86718	10.6361	9.74584	1.75423	1.74978	2.12672	1.66815	0.372295	0.656911	0.440051	0.382993	0.248038	0.127919	0.0677553	-0.273919	0.420057	0.985107	0.792639	115.776	145.784	127.562	181.41	99.949	77.808	165.756
PA14_02930	PA14_02930	A0A0H2ZKP8	Hypothetical, unclassified, unknown	oxidoreductase	257439	258482	+	347	PA14_RS01170	Gfo/Idh/MocA family oxidoreductase		protein-coding	WP_003121655.1	257439	258482	+	347	ND	ND	ND	ND	ND	ND	ND	ND	ND	ND	ND	ND	ND	ND	0.590079	0.594989	0.343582	0.0813781	0.567067	0.277091	-0.246497	-0.513611	0.228582	0.888918	0.67468	112.773	217.477	142.132	140.89	160.083	119.705	228.262
PA14_02960	PA14_02960	A0A0H2ZK34	Hypothetical, unclassified, unknown	hypothetical protein	258505	259320	+	271	PA14_RS01175	TIM barrel protein		protein-coding	WP_003084082.1	258505	259320	+	271	0.113469	0.114113	0	0.397235	0.0787857	0.0263281	0	0.0767886	0	0.163721	0	0	0.0350213	0	0.874262	0.736578	0.582873	0.138104	0.880367	0.510655	-0.291389	-0.598474	0.0834344	0.878497	0.684716	139.131	110.088	132.914	142.006	152.12	96.429	264.376
PA14_02970	PA14_02970	A0A0H2ZJI7	Membrane proteins	hypothetical protein	259470	260348	+	292	PA14_RS01180	DMT family transporter		protein-coding	WP_003121656.1	259470	260348	+	292	ND	ND	ND	ND	ND	ND	ND	ND	ND	ND	ND	ND	ND	ND	0.464038	0.469816	0.156994	0.0810778	0.252776	0.0675002	-0.307043	-0.388738	0.36045	0.804738	0.729428	163.488	162.882	158.486	111.523	175.185	139.655	178.257
PA14_02980	PA14_02980	A0A0H2ZKH7	Membrane proteins	porin	260374	261639	-	421	PA14_RS01185	OprD family porin		protein-coding	WP_003133066.1	260374	261639	-	421	0	0.02543	0.0429954	0.311755	0	0.0179273	0.0361118	0.213821	ND	ND	ND	ND	ND	ND	0.590985	0.583854	0.306039	0.346544	0.706463	0.347812	-0.284946	-0.23731	0.0770214	0.792449	0.791993	160.485	178.181	201.304	279.179	220.492	224.114	274.794
PA14_02990	PA14_02990	A0A0H2ZKF5	Transport of small molecules	MFS transporter	261705	263030	-	441	PA14_RS01190	MFS transporter		protein-coding	WP_003101861.1	261705	263030	-	441	ND	ND	ND	ND	ND	ND	ND	ND	0	4.40222	2.57578	0	0.601666	1.86945	0.619415	0.505864	0.214127	0.215424	0.312243	0.239323	-0.405288	-0.29044	0.115566	0.438606	0.747474	231.218	180.881	214.685	131.225	160.632	138.658	303.5
PA14_03000	PA14_03000	A0A0H2ZKQ3	Carbon molecule anabolism	hypothetical protein	263577	265481	+	634	PA14_RS01195	3-dehydroshikimate dehydratase QuiC	quiC	protein-coding	WP_003137117.1	263577	265481	+	634	0.519209	1.01442	0.508676	0.394482	0.185646	0.310914	0.317478	0.224238	0	2.0814	0	0	1.1442	0	0.389329	0.421576	0.372925	0.350826	0.453324	0.32708	-0.0164044	-0.0707496	0.204127	0.985107	0.929033	322.304	376.459	291.103	337.17	349.272	374.077	365.775
PA14_03010	PA14_03010	A0A0H2ZK37	Transcription	TetR family transcriptional regulator	265574	266242	+	222	PA14_RS01200	TetR/AcrR family transcriptional regulator		protein-coding	WP_003101858.1	265574	266242	+	222	26.1486	25.1253	26.5964	10.0068	5.37461	3.5176	7.12454	4.4801	0.194517	3.10506	0.0597125	0.0447122	0.252303	0.119297	0.888061	0.791395	0.895031	1.25008	1.12191	0.924146	0.00697005	0.45869	0.161161	0.995198	0.785578	75.404	50.995	50.549	56.877	59.036	31.589	122.928
PA14_03020	PA14_03020	A0A0H2ZJJ3	Carbon molecule anabolism	shikimate 5-dehydrogenase	266282	267136	-	284	PA14_RS01205	shikimate dehydrogenase		protein-coding	WP_003137120.1	266282	267136	-	284	ND	ND	ND	ND	ND	ND	ND	ND	ND	ND	ND	ND	ND	ND	0.592908	0.488756	0.44054	0.467542	0.585138	0.452652	-0.152368	-0.0212144	0.0170843	0.865183	0.983813	236.89	359.361	241.148	291.818	236.692	266.343	386.841
PA14_03030	aroQ2	A0A0H2ZKI2	Carbon molecule anabolism	3-dehydroquinate dehydratase	267133	267579	-	148	PA14_RS01210	type II 3-dehydroquinate dehydratase	aroQ	protein-coding	WP_003137122.1	267133	267579	-	148	ND	ND	ND	ND	ND	ND	ND	ND	ND	ND	ND	ND	ND	ND	0.0199002	0.623175	0.606373	0.331778	0.334094	0.256779	0.586473	-0.291396	0.807494	0.854762	0.89123	19.352	17.398	34.79	21.933	28.008	22.278	20.604
PA14_03040	PA14_03040	A0A0H2ZKG1	Transport of small molecules	MFS transporter	267696	269201	-	501	PA14_RS01215	MDR family MFS transporter		protein-coding	WP_003137124.1	267696	269201	-	501	3.02088	4.35278	4.95884	3.46356	0.68309	0.382024	0.210519	1.69094	1.77346	2.60015	1.77244	0.192439	0.536353	1.19663	0.562632	0.668039	0.209326	0.408243	0.498581	0.341375	-0.353306	-0.259796	0.00886555	0.384015	0.723241	191.18	237.574	223.902	295.535	235.32	250.382	328.271
PA14_03050	pobA	A0A0H2ZKQ9	Carbon compound catabolism	4-hydroxybenzoate 3-monooxygenase	269376	270560	-	394	PA14_RS01220	4-hydroxybenzoate 3-monooxygenase	pobA	protein-coding	WP_003137126.1	269376	270560	-	394	3.34237	2.27195	1.7663	11.9843	1.62913	0.303066	0.19005	0.620976	0	1.60127	0	0	0.552206	0	0.566147	0.272537	0.47355	0.363655	0.382079	0.402061	-0.0925966	0.0911184	0.023996	0.921672	0.882032	271.59	300.268	367.818	258.361	274.311	312.23	501.667
PA14_03070	PA14_03070	A0A0H2ZK41	Transcription	transcriptional regulator	270738	271604	+	288	PA14_RS01225	helix-turn-helix domain-containing protein		protein-coding	WP_003137128.1	270738	271604	+	288	2.57419	2.07262	0.246745	2.16535	0.462407	0.356023	0.270013	0.149537	0	0.286246	0	0	0.0853797	0	0.485048	0.545882	0.627136	0.112354	0.386136	0.279528	0.142088	-0.433528	0.547236	0.967127	0.785578	108.436	67.493	85.636	125.277	63.429	80.468	162.052
PA14_03080	PA14_03080	A0A0H2ZJJ8	Transport of small molecules	acetyltransferase	271601	272047	-	148	PA14_RS01230	GNAT family N-acetyltransferase		protein-coding	WP_003084100.1	271601	272047	-	148	0.140875	0.61645	0.111528	1.07313	0.281749	0.39864	0.203243	0.26169	ND	ND	ND	ND	ND	ND	0.282987	0.346003	0.238877	0.258826	0.227133	0.315678	-0.0441094	-0.0871766	0.979256	0.985107	0.975329	31.697	57.294	50.252	46.468	46.13	53.202	60.885
PA14_03090	PA14_03090	A0A0H2ZKI6	Hypothetical, unclassified, unknown	hypothetical protein	272125	272559	-	144	PA14_RS01235	CBS domain-containing protein		protein-coding	WP_003084101.1	272125	272559	-	144	465.431	446.106	503.151	88.2454	38.4486	13.2248	24.9256	5.14067	733.005	609.417	544.835	218.738	57.5063	88.7189	0.275803	0.18958	0.212635	-0.022801	0.309517	0.208377	-0.0631684	-0.212381	0.694412	0.985107	0.83789	123.783	133.186	95.448	82.899	147.178	101.416	120.613
PA14_03100	PA14_03100	A0A0H2ZKG4	Hypothetical, unclassified, unknown	hypothetical protein	272724	273365	-	213	PA14_RS01240	suppressor of fused domain protein		protein-coding	WP_003106166.1	272724	273365	-	213	ND	ND	ND	ND	ND	ND	ND	ND	ND	ND	ND	ND	ND	ND	0.666622	0.359754	0.433291	0.194218	0.540725	0.149844	-0.233331	-0.165537	0.0834344	0.850823	0.859599	175.833	170.982	116.263	159.849	165.3	198.178	253.959
PA14_03110	PA14_03110	A0A0H2ZKU1	Hypothetical, unclassified, unknown	hypothetical protein	273633	273920	-	95	PA14_RS01245	hypothetical protein		protein-coding	WP_003137130.1	273633	273920	-	95	ND	ND	ND	ND	ND	ND	ND	ND	ND	ND	ND	ND	ND	ND	0.983641	0.638737	0.928387	0.627391	0.282505	1.35388	-0.0552541	-0.0113468	0.341807	0.985107	0.996574	27.025	43.195	13.083	30.483	11.533	13.301	27.78
PA14_03120	PA14_03120	A0A0H2ZK63	Transcription	transcriptional regulator	274012	274488	-	158	PA14_RS01250	MarR family transcriptional regulator		protein-coding	WP_003118626.1	274012	274488	-	158	6.0188	5.14429	4.58538	3.95104	1.81518	0.334847	0.716586	1.25756	ND	ND	ND	ND	ND	ND	0.411375	0.617983	0.0927397	0.372716	0.569381	0.0622889	-0.318635	-0.245266	0.217675	0.855093	0.82506	50.715	66.893	92.178	84.757	95.281	105.739	75.47
PA14_03130	PA14_03130	A0A0H2ZJP0	Carbon molecule anabolism	hypothetical protein	274529	276019	-	496	PA14_RS01255	UbiD family decarboxylase HudA	hudA	protein-coding	WP_003137133.1	274529	276019	-	496	3.99328	4.53987	4.01931	5.61371	0.440963	0.809143	0.432223	0.681994	ND	ND	ND	ND	ND	ND	0.598565	0.486352	0.668532	0.819553	0.396082	0.462996	0.0699663	0.333201	0.255214	0.985107	0.791993	126.453	149.084	131.725	90.333	96.379	139.988	233.355
PA14_03150	PA14_03150	A0A0H2ZKM7	Membrane proteins	hypothetical protein	276153	276839	-	228	PA14_RS01260	YoaK family protein		protein-coding	WP_003106170.1	276153	276839	-	228	2.22436	2.79911	3.41382	0.88334	0.489916	0.12043	0.442482	0.365542	3.41552	3.82839	0	4.902	0.180053	0	0.568109	0.542127	0.161251	0.59283	0.58083	0.18017	-0.406857	0.0507029	0.389761	0.828763	0.983813	57.387	42.895	34.79	112.266	65.9	75.148	103.482
PA14_03160	PA14_03160	A0A0H2ZKJ0	Hypothetical, unclassified, unknown	hypothetical protein	277003	277935	-	310	PA14_RS01265	hypothetical protein		protein-coding	WP_003084116.1	277003	277935	-	310	0.959616	0.693709	0.239333	0.0679694	0.573087	0.0950699	0.178793	0.0825646	0	1.5576	0	0	0.0782388	0	0.500216	0.347494	0.401649	0.168908	0.349016	0.441803	-0.0985667	-0.178585	0.453	0.967127	0.858769	183.506	160.483	136.78	189.96	189.464	289.619	232.197
PA14_03163	PA14_03163	A0A0H2ZLJ8	Hypothetical, unclassified, unknown	hypothetical protein	278510	279133	+	207	PA14_RS01270	Panacea domain-containing protein		protein-coding	WP_023107584.1	278576	279133	+	185	20.3522	19.8551	20.739	30.5873	4.77904	2.00985	2.40901	3.09421	39.8045	67.2536	42.0759	6.8878	0.878276	3.6055	0.677901	0.678759	-0.710871	-1.17293	-0.315064	-0.679401	-1.38877	-1.85169	0.605184	0.84421	0.738928	0	0	2.379	0	0.275	0	0
PA14_03166	PA14_03166	A0A0H2ZLW4	Hypothetical, unclassified, unknown	hypothetical protein	279133	279531	+	132	PA14_RS01275	hypothetical protein		protein-coding	WP_170868735.1	279205	279531	+	108	20.1266	19.6307	20.5386	24.6379	0.853261	1.77161	2.73389	1.87565	3.32165	1.03501	2.66353	1.28612	0.203074	0.283508	0.614974	0.702818	0.441652	0.547501	0.601043	0.719182	-0.173322	-0.155316	0.751153	0.972678	0.942598	37.369	58.794	50.549	17.1	36.794	30.591	68.293
PA14_03170	PA14_03170	A0A0H2ZKU6	Related to phage, transposon, or plasmid	hypothetical protein	279718	280557	-	279	PA14_RS01280	IS3 family transposase		protein-coding	WP_086005659.1	279718	280853	-	378	ND	ND	ND	ND	ND	ND	ND	ND	ND	ND	ND	ND	ND	ND	0.312079	0.329618	0.387208	0.45346	0.45768	0.579717	0.075129	0.123842	0.536175	0.985107	0.918515	100.762	102.589	99.611	99.255	84.847	112.057	116.214
PA14_03180	PA14_03180	A0A0H2ZK68	Related to phage, transposon, or plasmid	hypothetical protein	280590	280853	-	87	PA14_RS29980	DUF2875 family protein		protein-coding	WP_277424738.1	280973	282565	-	530	0	0	0	0.230399	0	0	0	0.209806	1.47354	2.92417	1.26832	0.244176	0.504385	0.851605	1.25253	0.769404	0.642581	1.01417	0.229398	0.661523	-0.609953	0.244769	0.852116	0.921672	0.968761	2.336	14.698	2.379	4.461	13.729	33.584	21.993
PA14_03190	PA14_03190	A0A0H2ZJP5	Hypothetical, unclassified, unknown	Tli3	280973	282415	-	480	PA14_RS01295	DUF3274 domain-containing protein		protein-coding	WP_003084124.1	282565	284715	-	716	4.15449	4.09762	1.9854	22.4267	0.750101	0.607703	0.391561	2.78849	11.6805	5.47129	2.98443	0.78087	0.809662	2.0416	0.524531	0.401672	0.386755	0.299169	0.284896	0.316441	-0.137776	-0.102504	0.241281	0.909918	0.893569	500.138	371.66	492.704	499.993	279.528	402.341	547.042
PA14_03200	PA14_03200	A0A0H2ZKN3	Hypothetical, unclassified, unknown	Type VI effector Tle3	282565	284715	-	716	PA14_RS01300	hypothetical protein		protein-coding	WP_003111943.1	284712	285209	-	165	ND	ND	ND	ND	ND	ND	ND	ND	ND	ND	ND	ND	ND	ND	0.694818	0.59475	0.482248	0.374484	0.649102	0.557701	-0.212569	-0.220266	0.0188256	0.822452	0.785578	320.302	348.263	326.784	323.416	379.202	255.037	457.913
PA14_03210	PA14_03210	A0A0H2ZKJ3	Hypothetical, unclassified, unknown	hypothetical protein	284712	285209	-	165	PA14_RS01305	type VI secretion system tip protein VgrG		protein-coding	WP_003137141.1	285213	288272	-	1019	7.90459	9.28546	5.38093	2.84087	0.365476	0.729529	0.428049	0.1567	ND	ND	ND	ND	ND	ND	0.301834	0.0624413	0.540225	0.3617	0.366601	0.0127109	0.238391	0.299259	0.786701	0.942932	0.877868	92.421	73.492	70.471	28.252	43.659	94.766	114.131
PA14_03220	PA14_03220	A0A0H2ZKV2	Hypothetical, unclassified, unknown	VgrG2b	285213	288272	-	1019	PA14_RS01310	Hcp family type VI secretion system effector		protein-coding	WP_003083317.1	288454	288972	-	172	ND	ND	ND	ND	ND	ND	ND	ND	ND	ND	ND	ND	ND	ND	0.258486	0.174014	0.170048	0.315241	0.157408	0.190593	-0.088438	0.141227	0.41618	0.925326	0.791993	466.106	508.745	539.09	459.845	553.289	525.038	697.055
PA14_03240	hcpC	A0A0H2Z8M3	Secretion	secreted protein Hcp	288454	288972	-	172	PA14_RS01315	hypothetical protein		protein-coding	WP_016254340.1	290799	291044	-	81	20.7667	22.1511	21.3814	1.88486	1.17246	1.88533	1.61431	0.19783	6.44345	0	0	0.487983	0	0	0.0841435	0.229627	-0.0350201	0.116575	0.555759	-0.190147	-0.119164	-0.113052	0.244249	0.968911	0.936249	55.052	82.791	52.333	41.635	81.003	99.089	82.415
PA14_03250	PA14_03250	A0A0H2ZJP9	Hypothetical, unclassified, unknown	hypothetical protein	291568	293184	+	538	PA14_RS01320	DUF3375 domain-containing protein		protein-coding	WP_003137172.1	291568	293184	+	538	3.63908	7.09792	4.81898	7.25366	4.68968	5.53682	4.5435	6.56818	0.243316	0.699602	3.79324	0.394835	0.313057	4.93977	0.53771	0.605828	0.469342	0.451871	0.459896	0.566807	-0.0683679	-0.153957	0.112805	0.976445	0.84369	193.182	257.672	183.166	175.834	192.759	197.513	349.106
PA14_03265	PA14_03265	A0A0H2ZL66	Hypothetical, unclassified, unknown	hypothetical protein	293187	293936	+	249	PA14_RS01325	DUF4194 domain-containing protein		protein-coding	WP_003137174.1	293187	293936	+	249	166.136	77.0744	92.0228	26.3471	126.497	9.56838	28.1235	5.21516	3.46593	5.1563	0.622588	0.642428	0.799997	0.165888	0.507335	0.477193	0.234678	0.290541	0.326456	0.377688	-0.272657	-0.186652	0.501782	0.849421	0.848163	194.183	184.78	201.007	198.882	243.008	182.217	283.128
PA14_03270	PA14_03270	A0A0H2ZKN9	Hypothetical, unclassified, unknown	hypothetical protein	294101	297238	+	1045	PA14_RS01330	ATP-binding protein		protein-coding	WP_016254338.1	293933	297238	+	1101	10.8434	14.5091	9.05693	35.0274	2.32515	1.09639	2.32526	2.45691	15.2147	28.8101	3.42276	2.91068	7.98058	4.43749	0.493885	0.333927	0.359435	0.20931	0.401651	0.29695	-0.134451	-0.124617	0.0803658	0.882082	0.843066	618.25	505.146	477.837	474.343	463.774	471.836	604.686
PA14_03285	PA14_03285	A0A0H2ZM47	Hypothetical, unclassified, unknown	hypothetical protein	297222	298367	+	381	PA14_RS01335	Wadjet anti-phage system protein JetD domain-containing protein		protein-coding	WP_223720391.1	297189	298367	+	392	7.08244	8.48804	6.33452	6.73138	0.853089	1.88118	0.745175	1.54916	0.0639394	0.109089	0	0.127879	0.0218585	0	0.788562	0.572648	0.457063	0.706057	0.432657	0.862282	-0.331499	0.133409	0.338526	0.878497	0.936249	217.205	138.885	145.997	169.886	94.457	182.217	296.092
PA14_03290	PA14_03290	A0A0H2Z7I3	Related to phage, transposon, or plasmid	hypothetical protein	298567	298875	+	102	PA14_RS01345	IS3 family transposase		protein-coding	WP_086005660.1	298567	299717	+	383	0	0.341793	0.406351	1.27146	0	0.394677	0.478937	0.383388	0.185686	1.74854	0.0831675	0.244109	0.149092	0.166335	0.486029	0.685362	0.314065	0.374334	0.357424	0.276805	-0.171964	-0.311028	0.486504	0.942932	0.791993	40.038	53.094	47.873	75.464	57.663	47.217	77.553
PA14_03300	PA14_03300	A0A0H2ZKV6	Related to phage, transposon, or plasmid	hypothetical protein	298872	299717	+	281	PA14_RS01355	glycosyltransferase family 9 protein		protein-coding	WP_016254336.1	300402	301931	+	509	ND	ND	ND	ND	ND	ND	ND	ND	ND	ND	ND	ND	ND	ND	0.263142	0.271402	0.0813692	0.210746	0.183375	0.409345	-0.181773	-0.060656	0.28791	0.853508	0.937857	185.175	232.775	149.268	211.893	165.575	193.855	214.835
PA14_03310	PA14_03310	A0A0H2ZK75	Hypothetical, unclassified, unknown	hypothetical protein	300333	301931	+	532	PA14_RS29985	glycosyltransferase		protein-coding	WP_071535558.1	301886	302620	-	244	ND	ND	ND	ND	ND	ND	ND	ND	ND	ND	ND	ND	ND	ND	0.606556	0.495054	0.427785	0.318567	0.356003	0.573092	-0.178771	-0.176487	0.0892936	0.878497	0.82506	205.861	268.771	255.421	187.73	144.432	183.215	338.689
PA14_03320	PA14_03320	A0A0H2ZJQ3	Hypothetical, unclassified, unknown	hypothetical protein	302683	303804	-	373	PA14_RS01360	hypothetical protein		protein-coding	WP_003137189.1	302683	303804	-	373	0	0.115581	0.0482942	16.6947	0	0.0878327	0.0965883	3.492	0.722532	0.0205537	0	0.179252	0.0411074	0	0.610313	0.399895	0.249357	0.174422	0.254498	0.346495	-0.360956	-0.225473	0.00355073	0.0984414	0.717519	251.237	289.769	240.256	300.368	236.692	287.291	403.741
PA14_03330	PA14_03330	A0A0H2ZKP4	Hypothetical, unclassified, unknown	hypothetical protein	303810	304676	-	288	PA14_RS01365	histidinol-phosphatase		protein-coding	WP_003137191.1	303810	304676	-	288	1.29431	0.831477	0.297236	9.11916	0.388269	0.262636	0.370927	0.624769	ND	ND	ND	ND	ND	ND	0.633144	0.836212	0.617053	0.446448	0.80469	0.531983	-0.0160911	-0.389764	0.17713	0.986823	0.751009	167.491	138.285	147.187	179.18	117.797	164.594	203.491
PA14_03340	PA14_03340	A0A0H2ZKK0	Hypothetical, unclassified, unknown	hypothetical protein	304673	305599	-	308	PA14_RS01370	radical SAM protein		protein-coding	WP_016254333.1	304673	305701	-	342	0	0	0	1.3276	0	0	0	0.142323	ND	ND	ND	ND	ND	ND	0.574088	0.438342	0.537819	0.529996	0.341966	0.505622	-0.0362689	0.0916543	0.43724	0.985107	0.944236	171.495	158.383	207.548	217.469	137.293	246.392	243.31
PA14_03350	PA14_03350	A0A0H2ZKW0	Hypothetical, unclassified, unknown	hypothetical protein	305950	306903	-	317	PA14_RS01375	hypothetical protein		protein-coding	WP_003137195.1	305950	306903	-	317	92.2444	89.7638	81.8743	117.628	8.99936	7.16322	11.3328	7.63618	21.5598	6.86107	7.80858	0.703154	0.297714	0.882413	0.751966	0.385393	0.279679	0.568463	0.68666	0.0598247	-0.472287	0.18307	0.539091	0.857303	0.933955	52.383	56.994	49.954	45.724	60.134	40.567	93.064
PA14_03360	PA14_03360	A0A0H2ZK79	Hypothetical, unclassified, unknown	hypothetical protein	306896	307666	-	256	PA14_RS01380	ubiquinol-cytochrome C chaperone family protein		protein-coding	WP_003137196.1	306896	307666	-	256	44.5012	34.2168	21.2244	112.91	8.84497	3.73543	2.60038	5.88648	29.1136	11.2273	17.5637	2.39343	1.29824	17.78	0.304472	0.536252	0.153055	0.173172	0.539144	0.332544	-0.151417	-0.363081	0.176149	0.921672	0.723241	180.837	200.378	316.972	234.198	222.963	230.431	288.453
PA14_03370	PA14_03370	A0A0H2ZJQ8	Hypothetical, unclassified, unknown	hypothetical protein	307985	308983	-	332	PA14_RS01385	ubiquinol-cytochrome C chaperone family protein		protein-coding	WP_016254330.1	307985	308812	-	275	26.206	25.7381	18.8469	49.9035	4.18867	2.15227	4.17214	2.91484	63.4628	21.5946	16.6433	2.50159	2.24374	0.96829	0.400622	0.283404	-0.198466	0.0927058	0.47342	0.0808268	-0.599089	-0.190698	0.274383	0.461924	0.872748	117.778	86.091	112.992	159.849	125.485	185.875	175.016
PA14_03380	PA14_03380	A0A0H2ZKP9	Hypothetical, unclassified, unknown	hypothetical protein	309749	311728	+	659	PA14_RS01395	STY4851/ECs_5259 family protein		protein-coding	WP_223720393.1	309776	311728	+	650	0	8.22366	0	14.7726	0	11.1774	0	11.2648	ND	ND	ND	ND	ND	ND	0.291282	0.433137	0.161324	0.22119	0.232516	0.255194	-0.129958	-0.211947	0.220044	0.895253	0.738928	438.08	477.249	385.957	398.508	405.562	359.779	508.612
PA14_03390	PA14_03390	A0A0H2ZKK3	Related to phage, transposon, or plasmid	hypothetical protein	311665	312174	-	169	PA14_RS01400	DUF3596 domain-containing protein		protein-coding	WP_003137199.1	311665	312174	-	169	ND	ND	ND	ND	ND	ND	ND	ND	ND	ND	ND	ND	ND	ND	0.464955	0.721731	0.492083	0.295269	0.571394	0.212037	0.0271279	-0.426462	0.229933	0.985107	0.729428	128.121	122.987	135.59	162.08	81.003	146.306	161.126
PA14_03400	PA14_03400	A0A0H2ZKW6	Hypothetical, unclassified, unknown	hypothetical protein	312167	312499	-	110	PA14_RS01405	hypothetical protein		protein-coding	WP_016254326.1	312167	312403	-	78	ND	ND	ND	ND	ND	ND	ND	ND	ND	ND	ND	ND	ND	ND	1.46111	0.868968	0.714452	0.776237	0.266785	0.942808	-0.746658	-0.0927315	0.678642	0.873813	0.983813	8.675	6.299	13.381	21.933	12.082	5.985	45.143
PA14_03410	PA14_03410	n/a	Non-coding RNA gene		312958	313034	-	n/a	PA14_RS01415	tRNA-Arg		tRNA		312958	313034	-		ND	ND	ND	ND	ND	ND	ND	ND	ND	ND	ND	ND	ND	ND	ND	ND	ND	ND	ND	ND	ND	ND	ND	ND	ND	ND	ND	ND	ND	ND	ND	ND
PA14_03420	PA14_03420	A0A0H2ZK82	Hypothetical, unclassified, unknown	hypothetical protein	313222	313638	-	138										ND	ND	ND	ND	ND	ND	ND	ND	ND	ND	ND	ND	ND	ND	-0.0981976	-0.326247	-0.229758	-0.0380775	-0.758281	-0.525752	-0.131561	0.288169	0.919899	0.985107	0.937857	25.024	10.199	38.06	13.754	41.188	18.288	21.53
PA14_03430	gabD	A0A0H2ZJR3	Carbon molecule anabolism	succinate-semialdehyde dehydrogenase I	313663	315114	+	483	PA14_RS01425	NADP-dependent succinate-semialdehyde dehydrogenase	gabD	protein-coding	WP_003084198.1	313663	315114	+	483	767.055	632.683	665.415	360.047	40.2453	50.2089	49.0858	22.5386	1965.04	1445.11	1472.66	31.2118	102.038	141.715	0.126266	0.166629	-0.0609227	-0.198411	-0.0554871	0.0833923	-0.187188	-0.36504	0.320984	0.837765	0.57044	475.115	567.539	584.584	561.703	451.143	461.528	550.051
PA14_03450	gabT	A0A0H2ZKQ4	Carbon molecule anabolism	4-aminobutyrate aminotransferase	315359	316639	+	426	PA14_RS01430	4-aminobutyrate--2-oxoglutarate transaminase	gabT	protein-coding	WP_003084201.1	315359	316639	+	426	1446.6	1488.95	1573.27	645.776	123.739	85.9224	136.538	54.9376	1295.86	769.165	864.679	60.1755	56.3926	131.159	0.545671	0.386316	0.329742	0.255011	0.377092	0.0525462	-0.215929	-0.131305	0.261131	0.878497	0.893569	203.192	253.773	227.768	191.819	225.984	253.707	348.18
PA14_03470	PA14_03470	A0A0H2ZKK6	Two-component regulatory systems	hypothetical protein	316965	318164	+	399	PA14_RS01435	HDOD domain-containing protein		protein-coding	WP_003084206.1	316965	318164	+	399	8.85857	7.0609	4.2355	21.2192	0.546921	1.70647	0.733279	2.47308	4.79159	4.58295	0.545644	0.597676	0.924283	0.688465	0.540636	0.580389	0.269344	0.355666	0.567661	0.323825	-0.271293	-0.224722	0.114164	0.792449	0.791993	322.971	400.457	334.515	422.299	381.124	300.259	496.342
PA14_03480	PA14_03480	A0A0H2ZKX0	Transcription	GntR family transcriptional regulator	318332	319753	-	473	PA14_RS01440	PLP-dependent aminotransferase family protein		protein-coding	WP_003137201.1	318332	319753	-	473	38.8996	36.6784	38.785	10.3396	5.07775	4.28398	5.57213	0.767838	5.66799	29.9374	1.73987	0.723721	2.92258	1.7049	0.68561	0.609257	0.489796	0.416644	0.448072	0.433224	-0.195814	-0.192613	0.41618	0.9183	0.863827	207.863	217.477	282.182	157.619	163.378	245.727	431.522
PA14_03490	PA14_03490	A0A0H2ZK86	Carbon compound catabolism	hypothetical protein	319880	320317	+	145	PA14_RS01445	carboxymuconolactone decarboxylase family protein		protein-coding	WP_003084211.1	319880	320317	+	145	1029.76	868.663	840.736	51.1553	205.244	190.69	227.454	13.8553	50.1336	19.295	10.7613	6.47522	1.50458	3.65673	0.460122	0.369774	0.448614	0.14811	0.45135	0.172002	-0.0115081	-0.221665	0.726125	0.991766	0.883941	142.468	58.194	60.361	80.668	66.45	65.505	128.947
PA14_03510	PA14_03510	A0A0H2ZJR8	Hypothetical, unclassified, unknown	hypothetical protein	320329	320736	+	135	PA14_RS01450	cupin domain-containing protein		protein-coding	WP_003084212.1	320329	320736	+	135	7.54066	8.76288	9.29067	4.07346	2.0895	0.824052	1.3623	0.332965	9.59697	15.488	1.09785	1.10391	3.13916	2.1957	0.418183	0.330057	0.39804	0.00202573	0.477566	0.545169	-0.0201423	-0.328032	0.873297	0.990455	0.89123	71.067	39.596	75.526	4.833	45.581	35.579	65.284
PA14_03520	PA14_03520	A0A0H2ZKR0	Hypothetical, unclassified, unknown	hypothetical protein	320770	321054	+	94	PA14_RS01455	putative quinol monooxygenase		protein-coding	WP_003106257.1	320770	321054	+	94	ND	ND	ND	ND	ND	ND	ND	ND	ND	ND	ND	ND	ND	ND	0.667779	0.581478	0.557649	0.33921	0.428547	0.244389	-0.11013	-0.242267	0.972297	0.985107	0.954859	21.353	26.397	22.004	3.717	28.008	16.626	37.966
PA14_03530	PA14_03530	A0A0H2ZKL0	Transcription	transcriptional regulator	321051	321983	-	310	PA14_RS01460	LysR family transcriptional regulator		protein-coding	WP_003137203.1	321051	321983	-	310	0.897751	1.60238	0.668889	1.72636	0.502211	1.61674	0.54046	0.29957	0	0.573126	0	0	0.13343	0	0.341438	0.360944	0.314268	0.263828	0.365895	0.405152	-0.0271699	-0.0971155	0.665286	0.985107	0.933098	229.884	252.273	210.224	191.447	221.59	214.138	247.94
PA14_03550	PA14_03550	A0A0H2ZKX4	Transport of small molecules	MFS transporter	322033	323247	-	404	PA14_RS01465	CynX/NimT family MFS transporter		protein-coding	WP_003137205.1	322033	323247	-	404	ND	ND	ND	ND	ND	ND	ND	ND	ND	ND	ND	ND	ND	ND	0.442045	0.415608	0.281916	0.403694	0.382695	0.251497	-0.160129	-0.011914	0.343748	0.906313	0.989572	278.596	286.169	265.828	272.487	270.741	266.675	355.589
PA14_03560	PA14_03560	A0A0H2ZK91	Hypothetical, unclassified, unknown	hypothetical protein	323410	324180	-	256	PA14_RS01470	hypothetical protein		protein-coding	WP_003137207.1	323410	324180	-	256	5.77407	13.8964	14.5108	1.72943	1.33331	1.76034	2.82675	0.630355	0	1.48912	0.191948	0	0.250972	0.221803	0.652397	0.814592	0.964043	0.53609	0.0330281	0.586312	0.311646	-0.278502	0.447293	0.919793	0.89123	36.701	26.997	17.543	48.327	39.54	35.579	73.618
PA14_03580	PA14_03580	A0A0H2ZJS3	Transcription	transcriptional regulator	324289	324975	-	228	PA14_RS01475	Crp/Fnr family transcriptional regulator		protein-coding	WP_003137209.1	324289	324975	-	228	10.6153	8.9191	8.83278	2.94499	3.57418	1.31982	1.25364	1.09651	1.8202	9.26272	0.234533	0.443505	1.15351	0.469067	0.596001	0.394792	0.338957	0.211752	0.534311	0.352978	-0.257044	-0.183039	0.175043	0.814171	0.839007	141.467	141.285	117.452	162.451	148.001	129.348	264.839
PA14_03590	PA14_03590	A0A0H2ZKR7	Membrane proteins	hypothetical protein	325051	325566	+	171	PA14_RS01480	DUF962 domain-containing protein		protein-coding	WP_003084225.1	325051	325566	+	171	0.633203	1.09567	2.10431	0	0.170577	0.138068	0.384301	0	0.732703	9.88464	0.140636	0.334523	2.02179	0.189618	0.641439	0.561237	0.206709	0.357163	0.451508	0.175543	-0.43473	-0.204074	0.565852	0.815445	0.889779	27.025	54.594	42.223	35.316	68.372	42.562	52.783
PA14_03610	PA14_03610	A0A0H2ZKL4	Chaperones & heat shock proteins	Zn-dependent protease with chaperone function	325606	326364	-	252	PA14_RS01485	M48 family metallopeptidase		protein-coding	WP_003112168.1	325606	326364	-	252	6.95504	3.62498	2.57995	11.3067	5.6016	1.60032	0.525808	1.6933	0.717159	0.15712	0.0462778	0.092068	0.0159591	0.0925555	0.570649	0.814548	0.469476	0.70576	0.730252	0.833671	-0.101173	-0.108788	0.52442	0.985107	0.958416	58.388	26.397	52.036	46.468	55.192	37.906	84.499
PA14_03620	PA14_03620	A0A0H2ZKY0	Membrane proteins	hypothetical protein	326536	327288	-	250	PA14_RS01490	sulfite exporter TauE/SafE family protein		protein-coding	WP_003137211.1	326536	327288	-	250	ND	ND	ND	ND	ND	ND	ND	ND	ND	ND	ND	ND	ND	ND	0.392185	0.555348	0.334573	0.561544	0.123032	-0.176582	-0.0576116	0.00619619	0.489797	0.985107	0.997494	72.068	55.194	57.388	39.405	75.236	64.84	46.532
PA14_03630	PA14_03630	A0A0H2ZK94	Transcription	ArsR family transcriptional regulator	327382	328080	+	232	PA14_RS01495	helix-turn-helix transcriptional regulator		protein-coding	WP_003137212.1	327382	328080	+	232	8.30058	8.63359	8.5708	1.51516	0.74683	1.37778	1.5951	0.470818	7.97587	17.0729	2.8448	0.82648	1.73999	2.09096	0.585477	0.457044	-0.104073	0.346654	-0.131106	0.464064	-0.68955	-0.11039	0.626376	0.786976	0.975329	26.692	45.295	72.255	50.557	62.605	72.488	65.052
PA14_03650	cysA	A0A0H2ZJS9	Transport of small molecules	sulfate transport protein CysA	328093	329082	-	329	PA14_RS01500	sulfate ABC transporter ATP-binding protein		protein-coding	WP_003084237.1	328093	329082	-	329	73.3854	84.4301	73.6306	206.531	14.0473	4.26964	2.67453	11.4128	306.004	302.297	319.52	26.5238	24.5988	48.8814	0.351931	0.403335	-0.105449	0.119206	0.355483	0.0609086	-0.457381	-0.284129	0.470244	0.721934	0.791993	66.73	88.191	68.092	55.39	105.99	96.761	122.928
PA14_03670	cysW	A0A0H2ZKS1	Transport of small molecules	sulfate transport protein CysW	329086	329955	-	289	PA14_RS01505	sulfate ABC transporter permease subunit CysW	cysW	protein-coding	WP_003084239.1	329086	329955	-	289	7.94833	9.4405	9.94284	22.0453	1.92366	1.00043	1.81505	3.17439	2.93378	2.92277	1.96914	0.686226	1.6064	1.43488	0.700553	0.782305	0.649691	0.751648	0.647144	0.681639	-0.0508616	-0.0306567	0.454778	0.985107	0.988281	44.375	147.884	88.015	101.114	55.192	57.857	172.007
PA14_03680	cysT	A0A0H2ZKL7	Transport of small molecules	sulfate transport protein CysT	329966	330784	-	272	PA14_RS01510	sulfate ABC transporter permease subunit CysT	cysT	protein-coding	WP_003084241.1	329966	330784	-	272	7.97186	10.4999	10.8232	18.2857	2.37954	0.867251	1.1935	8.07901	72.7651	84.8432	100.871	2.42601	23.514	12.8988	0.490779	0.593572	0.411161	0.439094	0.308317	0.419797	-0.0796179	-0.154479	0.60492	0.985107	0.893569	76.405	92.39	91.286	111.894	113.129	97.759	137.281
PA14_03700	sbp	A0A0H2ZKY4	Transport of small molecules	sulfate-binding protein	330946	331944	-	332	PA14_RS01515	sulfate ABC transporter substrate-binding protein		protein-coding	WP_003084243.1	330946	331944	-	332	484.107	569.49	587.176	300.02	116.375	93.4629	97.042	10.7856	707.872	211.343	623.246	80.9022	17.1327	350.11	0.595245	0.533342	0.230172	0.322375	0.473764	0.28296	-0.365073	-0.210967	0.180528	0.663486	0.816416	212.867	216.577	191.789	230.852	269.643	286.294	299.565
PA14_03710	PA14_03710	A0A0H2ZK99	Hypothetical, unclassified, unknown	hypothetical protein	332121	332303	-	60	PA14_RS01520	sulfur starvation response protein OscA	oscA	protein-coding	WP_003084246.1	332121	332303	-	60	31.1326	19.2341	2.67006	31.297	10.7469	3.97597	2.27863	14.3048	925.548	14.5544	799.747	363.202	2.31964	448.546	0.721644	0.277968	0.695006	0.274616	0.783749	0.837731	-0.0266372	-0.003352	0.687736	0.987071	0.997941	10.009	19.498	30.627	27.137	39.815	26.269	68.525
PA14_03720	PA14_03720	A0A0H2ZJT3	Two-component regulatory systems	sensory box GGDEF domain-containing protein	332467	334749	-	760	PA14_RS01525	EAL domain-containing protein		protein-coding	WP_003084250.1	332467	334749	-	760	4.02927	3.92393	2.37482	28.398	2.0416	0.572506	0.45389	4.44982	0.283823	5.28166	3.0949	0.213017	1.33667	3.57741	0.572699	0.675411	0.471212	0.612781	0.523308	0.422206	-0.101487	-0.0626303	0.0020983	0.910559	0.910685	535.839	536.642	572.393	619.695	476.954	585.555	831.327
PA14_03730	PA14_03730	A0A0H2ZKS5	Carbon molecule anabolism	fatty acid desaturase	334920	336098	+	392	PA14_RS01530	delta-9 fatty acid desaturase DesA	desA	protein-coding	WP_003084252.1	334920	336098	+	392	2.28015	8.2349	2.2379	17.9226	3.73604	2.67231	1.82391	2.19604	16.3646	123.465	38.7317	3.75849	19.2682	11.8395	0.681075	0.481121	0.446788	0.431486	0.56122	0.428827	-0.234287	-0.0496347	0.00394329	0.63099	0.942598	422.732	360.861	442.155	434.195	370.141	458.868	623.901
PA14_03760	PA14_03760	A0A0H2ZKM1	Transport of small molecules	sodium:solute symporter	336327	337712	+	461	PA14_RS01535	sodium:solute symporter		protein-coding	WP_003104497.1	336327	337712	+	461	ND	ND	ND	ND	ND	ND	ND	ND	ND	ND	ND	ND	ND	ND	0.481586	0.435647	0.445039	0.62705	0.542465	0.487627	-0.0365474	0.191403	0.129401	0.985107	0.807578	174.164	157.183	145.7	145.351	140.313	150.296	271.09
PA14_03770	speB1	A0A0H2ZKZ0	Carbon molecule anabolism	agmatinase	337768	338724	+	318	PA14_RS01540	agmatinase	speB	protein-coding	WP_003104498.1	337768	338724	+	318	0.373618	1.32045	0.816179	5.508	0.258347	0.440766	0.300381	0.673575	0.128494	3.86808	2.57418	0.0481321	0.408571	2.18754	0.547123	0.598114	0.140693	0.407804	0.548254	0.602001	-0.40643	-0.190311	0.239768	0.758151	0.860258	158.149	122.687	120.128	123.047	130.703	94.766	152.56
PA14_03780	PA14_03780	A0A0H2ZKA3	Transcription	transcriptional regulator	338777	339739	+	320	PA14_RS01545	LysR family transcriptional regulator		protein-coding	WP_003137213.1	338777	339739	+	320	22.0257	19.3956	18.7908	32.1619	1.16525	0.92066	4.03862	3.66013	0	4.11771	0	0	0.324888	0	0.312192	0.503437	0.267859	0.472812	0.409194	0.300728	-0.0443328	-0.0306248	0.354649	0.985107	0.983813	115.109	109.188	99.909	115.24	125.76	119.04	138.902
PA14_03790	PA14_03790	A0A0H2ZJT9	Two-component regulatory systems	sensory box GGDEF domain-containing protein	339852	340823	+	323	PA14_RS01550	sensor domain-containing diguanylate cyclase		protein-coding	WP_003137214.1	339852	340823	+	323	54.7777	59.3861	69.9815	5.62439	9.18782	6.47798	8.16006	1.06301	25.4402	28.4633	8.31825	4.83802	4.48997	6.06589	0.645625	0.486393	0.374355	0.394611	0.311513	0.329054	-0.271271	-0.0917819	0.143099	0.776385	0.915437	245.231	224.376	245.609	243.863	231.201	373.079	399.806
PA14_03800	oprE	A0A0H2ZKS8	Membrane proteins	anaerobically-induced outer membrane porin OprE precursor	341437	342828	+	463	PA14_RS01555	OprD family porin		protein-coding	WP_003137216.1	341437	342828	+	463	1669.87	1805.43	1890.15	3700.4	133.639	92.1965	120.392	309.359	195.367	33.7006	74.4394	27.5033	1.86017	26.7037	0.294962	0.199874	0.128755	0.0771271	0.20447	0.157941	-0.166207	-0.122747	0.646542	0.86838	0.855976	262.581	273.871	323.216	297.022	274.585	268.67	372.025
PA14_03810	aguA	Q02UC5	Carbon molecule anabolism	agmatine deiminase	342926	344032	-	368	PA14_RS01560	agmatine deiminase	aguA	protein-coding	WP_003121701.1	342926	344032	-	368	240.021	247.928	257.723	136.464	35.9786	19.5393	24.1661	10.0427	52.1516	196.493	35.8461	3.82027	22.544	12.0601	0.259693	0.273217	0.0914305	0.355619	0.127306	0.150774	-0.168263	0.0824024	0.921545	0.960597	0.971286	74.737	170.682	142.132	94.794	104.068	108.399	128.716
PA14_03830	aguB	A0A0H2ZKM5	Carbon molecule anabolism	N-carbamoylputrescine amidohydrolase	344118	344996	-	292	PA14_RS01565	N-carbamoylputrescine amidase	aguB	protein-coding	WP_003111119.1	344118	344996	-	292	7.94108	7.29798	6.38215	12.1729	2.13436	1.15076	1.14617	2.15195	0.0279954	1.70312	0.208297	0.0559908	0.264512	0.346765	0.549857	0.498683	0.311731	0.483053	0.378169	0.484485	-0.238125	-0.0156301	0.438311	0.879887	0.989572	175.165	160.183	190.897	166.169	201.271	157.944	235.207
PA14_03840	aguR	A0A0H2ZKZ5	Transcription	transcriptional regulator AguR	345159	345824	-	221	PA14_RS01570	TetR/AcrR family transcriptional regulator		protein-coding	WP_003137218.1	345159	345824	-	221	23.401	25.7423	26.1318	16.8597	1.29119	0.89944	0.611771	0.718878	10.2882	15.5854	3.98397	3.19132	0.650482	0.998635	0.764267	0.490079	0.273528	0.666988	0.278055	0.691272	-0.49074	0.176908	0.27743	0.737794	0.893569	93.421	98.089	47.278	119.701	81.277	57.857	110.195
PA14_03855	PA14_03855	A0A0H2ZM12	Transport of small molecules	periplasmic polyamine binding protein	345887	346948	-	353	PA14_RS01575	polyamine ABC transporter substrate-binding protein		protein-coding	WP_003107781.1	345887	346948	-	353	100.779	111.916	116.615	61.1604	16.2003	10.8458	8.99584	6.21135	16.9295	66.2356	4.95722	3.46845	3.0937	4.14875	0.548517	0.515529	0.346004	0.393992	0.526715	0.592885	-0.202513	-0.121537	0.105123	0.858714	0.881048	246.232	207.278	170.975	310.405	293.257	344.151	350.495
PA14_03860	PA14_03860	A0A0H2ZKA8	Carbon molecule anabolism	glutamine synthetase	347204	348580	-	458	PA14_RS01580	glutamine synthetase family protein		protein-coding	WP_003112937.1	347204	348580	-	458	345.593	455.133	505.069	135.23	84.6182	28.3752	27.2793	24.3057	393.233	637.659	331.473	14.6399	123.654	45.5264	0.591927	0.387304	0.325203	0.560365	0.411228	0.291219	-0.266724	0.173061	0.00553664	0.472624	0.777894	378.357	463.75	389.227	408.173	356.137	351.799	546.116
PA14_03870	spuA	A0A0H2ZJU4	Carbon molecule anabolism	glutamine amidotransferase	348859	349611	+	250	PA14_RS01585	gamma-glutamyl-gamma-aminobutyrate hydrolase family protein		protein-coding	WP_003112938.1	348859	349611	+	250	6.75027	15.7495	21.2707	3.6625	0.966057	1.78473	2.3784	0.751923	53.6941	240.9	119.202	4.92022	14.9124	19.3218	0.390927	0.472827	0.231037	0.294192	0.271834	0.137273	-0.159891	-0.178635	0.455718	0.9111	0.838305	173.497	148.484	147.782	157.991	183.148	133.67	156.496
PA14_03880	spuB	A0A0H2ZKT2	Carbon molecule anabolism	glutamine synthetase	349652	351010	+	452	PA14_RS01590	glutamine synthetase family protein		protein-coding	WP_003084290.1	349652	351010	+	452	171.417	188.544	200.485	54.8237	10.8985	2.25559	11.3002	2.8405	124.599	180.715	170.565	30.5507	8.74071	45.2097	0.970489	-0.338499	-1.06044	0.858914	1.10665	1.41583	-2.03093	1.19741	0.668395	0.832537	0.850118	5.672	0.3	0	5.576	4.668	2.993	25.002
PA14_03900	spuC	A0A0H2ZKM9	Carbon molecule anabolism	aminotransferase	351076	352446	+	456	PA14_RS01595	putrescine--pyruvate aminotransferase	spuC	protein-coding	WP_003084297.1	351076	352446	+	456	323.698	405.989	465.641	320.556	13.748	49.0614	29.1995	10.2381	301.518	988.206	335.252	25.5528	102.24	53.6458	0.576487	0.630679	0.779723	0.616158	0.759056	0.564451	0.203236	-0.0145218	0.246186	0.915297	0.991167	100.428	81.891	114.181	87.359	96.105	79.471	144.458
PA14_03920	spuD	Q02UB7	Transport of small molecules	polyamine transport protein	352562	353665	+	367	PA14_RS01600	putrescine-binding protein SpuD	spuD	protein-coding	WP_003084299.1	352562	353665	+	367	4502.55	5206.62	5000.5	1464.05	383.572	114.001	164.525	138.416	5869.61	868.049	1492.85	283.251	49.9896	156.302	0.293197	0.233961	0.176435	-0.0656816	-0.0461967	0.378948	-0.116761	-0.299643	0.541323	0.967127	0.791993	161.486	182.98	168.001	157.247	128.506	184.212	178.026
PA14_03930	spuE	A0A0H2ZL00	Transport of small molecules	polyamine transport protein	354084	355181	+	365	PA14_RS01605	spermidine-binding protein SpuE	spuE	protein-coding	WP_003084301.1	354084	355181	+	365	1009.54	1098.84	1110.67	367.562	29.7302	58.8286	32.0914	29.0471	441.113	116.809	122.3	24.2176	5.46564	24.0221	0.458343	0.433361	0.405995	0.345355	0.28499	0.154689	-0.0523481	-0.0880064	0.494662	0.985107	0.937897	263.582	190.48	349.978	273.231	233.123	250.05	419.02
PA14_03940	spuF	A0A0H2ZKB1	Transport of small molecules	polyamine transport protein PotG	355236	356390	+	384	PA14_RS01610	polyamine ABC transporter ATP-binding protein	potA	protein-coding	WP_003084303.1	355236	356390	+	384	361.319	364.418	356.905	241.163	26.2869	33.6722	32.569	17.2439	459.545	81.1417	217.618	59.3076	6.34158	14.5243	0.122902	0.0807673	-0.0705233	-0.146002	-0.0429232	-0.164163	-0.193425	-0.226769	0.617832	0.858179	0.785578	485.458	554.64	468.024	339.401	413.251	468.511	532.225
PA14_03950	spuG	A0A0H2ZJU9	Transport of small molecules	polyamine transport protein PotH	356417	357298	+	293	PA14_RS01615	ABC transporter permease subunit		protein-coding	WP_003121722.1	356417	357298	+	293	26.6307	38.4684	40.9584	16.8883	5.11185	2.26477	3.66364	8.35655	7.46449	1.19621	2.11908	0.572228	0.114061	0.806553	0.0542618	0.0211299	-0.318401	-0.19867	-0.398714	-0.375488	-0.372662	-0.2198	0.561477	0.837765	0.860489	219.874	184.48	170.677	195.536	162.829	171.909	220.391
PA14_03960	spuH	A0A0H2ZKT6	Transport of small molecules	polyamine transport protein PotI	357381	358250	+	289	PA14_RS01620	ABC transporter permease subunit		protein-coding	WP_003084307.1	357381	358250	+	289	25.3916	29.441	32.3163	18.7338	2.148	2.45185	1.61305	2.77641	9.83384	0.856104	1.89628	2.45884	0.33903	0.69431	-0.0331666	-0.0202185	-0.10861	0.0196076	0.0714738	-0.0300953	-0.0754439	0.0398261	0.983198	0.984297	0.981341	364.01	267.271	270.289	327.877	317.42	313.892	316.928
PA14_03980	PA14_03980	A0A0H2ZKN4	Carbon molecule anabolism	hypothetical protein	358448	360835	-	795	PA14_RS01625	N-acylhomoserine lactone acylase HacB	hacB	protein-coding	WP_004364970.1	358448	360835	-	795	100.339	103.213	112.268	82.4871	4.91044	5.6516	1.10408	3.07524	17.8876	58.4591	20.5815	3.89024	2.45088	4.9606	0.266825	0.195566	0.155095	0.324898	0.284387	0.0871868	-0.11173	0.129332	0.565909	0.942932	0.863827	411.722	336.864	314.296	312.635	326.482	372.414	500.972
PA14_04000	PA14_04000	A0A0H2ZL05	Transcription	transcriptional regulator	360946	361998	+	350	PA14_RS01630	AraC family transcriptional regulator		protein-coding	WP_004364972.1	360946	361998	+	350	ND	ND	ND	ND	ND	ND	ND	ND	0.0331789	0.224152	0	0.0663577	0.0833855	0	0.420599	0.394333	0.136191	0.315917	0.0399585	0.0886431	-0.284408	-0.078416	0.193752	0.745296	0.93091	322.638	319.766	298.536	283.639	322.088	337.168	387.999
PA14_04010	PA14_04010	A0A0H2ZKB4	Hypothetical, unclassified, unknown	hypothetical protein	361977	362480	-	167	PA14_RS01635	hypothetical protein		protein-coding	WP_003084314.1	361977	362480	-	167	917.203	945.584	860.433	173.609	116.815	77.1398	26.5121	25.7225	18.9963	8.33798	6.32465	5.09404	1.32828	4.36711	0.601739	0.328667	0.349629	0.381296	0.213664	0.108225	-0.252109	0.0526296	0.595667	0.907038	0.982075	149.808	191.379	160.865	283.268	194.955	163.596	320.169
PA14_04020	PA14_04020	A0A0H2ZKU0	Hypothetical, unclassified, unknown	hypothetical protein	362585	363196	-	203	PA14_RS01640	DUF6436 domain-containing protein		protein-coding	WP_003118762.1	362585	363196	-	203	16.331	10.7491	10.8826	7.70134	6.51397	1.89112	1.34797	1.69958	0.61504	0.661168	0.245346	0.0834829	0.486161	0.329064	0.176212	0.057527	0.260118	-0.455953	-1.62107	-0.507021	0.0839059	-0.51348	0.487931	0.985107	0.881048	52.383	20.998	27.356	51.672	44.208	45.554	45.375
PA14_04030	PA14_04030	A0A0H2ZJV5	Carbon molecule anabolism	hypothetical protein	363195	364214	+	339	PA14_RS01645	alpha/beta hydrolase		protein-coding	WP_003084318.1	363273	364214	+	313	23.9611	24.7055	26.6138	19.6059	0.59643	2.34627	1.2878	2.46228	5.09346	5.94522	1.12211	0.853329	0.84939	1.32588	0.805285	0.793889	0.538847	0.50526	0.595406	0.468862	-0.266438	-0.288629	0.0790318	0.837765	0.785578	131.457	119.687	105.856	176.206	132.075	153.288	179.183
PA14_04040	PA14_04040	A0A0H2ZKN8	Hypothetical, unclassified, unknown	hypothetical protein	364234	364986	-	250	PA14_RS01650	hypothetical protein		protein-coding	WP_004364975.1	364234	364986	-	250	289.913	295.22	279.313	102.199	29.9974	11.723	20.0797	23.1554	53.0623	77.2641	26.0233	7.7651	5.52243	9.38098	0.561335	0.552082	0.267948	0.299741	0.497567	0.461202	-0.293387	-0.25234	0.00576085	0.408278	0.678651	568.203	472.449	574.475	608.914	496.725	576.577	682.702
PA14_04050	PA14_04050	A0A0H2ZL10	Carbon molecule anabolism	proline hydroxylase	365035	365733	+	232	PA14_RS01655	2OG-Fe(II) oxygenase		protein-coding	WP_003128868.1	365035	365733	+	232	1.59255	1.24268	0.581707	2.55589	0.449905	0.0702268	0.135345	0.631214	49.3705	11.167	0.0479663	55.8495	15.3164	0.0555109	0.575041	1.07449	0.577881	0.173606	0.726473	0.687461	0.00284051	-0.900886	0.671388	0.998192	0.738928	37.702	22.498	33.303	31.97	13.18	12.635	49.31
PA14_04060	PA14_04060	A0A0H2ZKB9	Hypothetical, unclassified, unknown	hypothetical protein	365755	366309	-	184	PA14_RS01660	DUF6160 family protein		protein-coding	WP_003084327.1	365755	366309	-	184	ND	ND	ND	ND	ND	ND	ND	ND	ND	ND	ND	ND	ND	ND	1.01035	0.435558	0.176863	0.406374	0.629128	0.477638	-0.833487	-0.0291844	0.0877024	0.143336	0.988281	65.061	70.792	57.388	66.914	78.531	80.801	144.226
PA14_04070	PA14_04070	A0A0H2ZJW0	Hypothetical, unclassified, unknown	hypothetical protein	366575	367069	+	164	PA14_RS01665	DUF523 domain-containing protein		protein-coding	WP_003084333.1	366575	367069	+	164	2.65883	2.45004	0.221431	5.59781	0.728757	0.541248	0.181857	0.362862	16.2859	2.88618	10.8772	2.46179	0.475643	3.42459	0.252142	0.0922271	-0.0615289	-0.0919961	0.425365	0.583006	-0.313671	-0.184223	0.792441	0.943857	0.955616	46.377	16.498	41.034	33.085	36.794	26.601	61.348
PA14_04080	PA14_04080	A0A0H2ZKU5	Transport of small molecules	ABC transporter permease	367074	367766	-	230	PA14_RS01670	amino acid ABC transporter permease		protein-coding	WP_003084339.1	367074	367766	-	230	6.11599	10.2398	10.1442	3.08193	1.66821	0.859078	1.04656	2.02603	2.9375	1.59404	0.0802061	2.60935	0.605221	0.160412	0.421314	0.389318	0.253918	0.0133716	0.148967	0.103041	-0.167397	-0.375946	0.534897	0.921672	0.744246	89.418	193.479	187.626	113.753	163.378	164.261	194.694
PA14_04090	PA14_04090	A0A0H2ZKP3	Transport of small molecules	ABC transporter substrate-binding protein	367838	368608	-	256	PA14_RS01675	cystine ABC transporter substrate-binding protein		protein-coding	WP_003084341.1	367838	368608	-	256	377.717	405.276	395.367	181.572	41.3782	22.4909	30.0706	33.85	60.5576	121.925	43.1337	5.7187	6.87427	2.80036	0.360761	0.497555	0.25278	0.161105	0.668076	0.291316	-0.107981	-0.33645	0.332739	0.972678	0.785578	101.095	96.59	73.147	97.025	107.637	138.99	92.833
PA14_04100	PA14_04100	A0A0H2ZL15	Hypothetical, unclassified, unknown	hypothetical protein	368901	369338	+	145	PA14_RS01680	DUF4399 domain-containing protein		protein-coding	WP_003084345.1	368901	369338	+	145	1453.33	2159.78	2385.56	548.233	593.14	428.605	282.384	111.953	969.617	947.668	565.43	201.938	87.2346	157.218	0.947567	0.895817	0.813415	0.96155	1.26652	0.71753	-0.134152	0.0657321	0.370393	0.985107	0.983813	21.687	36.596	32.113	66.17	39.815	39.569	85.888
PA14_04110	serA	A0A0H2ZKC4	Carbon molecule anabolism	D-3-phosphoglycerate dehydrogenase	369396	370625	-	409	PA14_RS01685	phosphoglycerate dehydrogenase	serA	protein-coding	WP_003084348.1	369396	370625	-	409	392.139	407.078	392.792	1247.55	13.2078	10.7213	14.8988	61.6622	140.37	355.715	209.639	7.46157	32.4753	30.2863	-0.702982	0.276073	-0.405317	-0.985483	-1.68196	-0.735506	0.297665	-1.26156	0.00308706	0.919338	0.134427	208.196	143.985	165.92	153.158	160.632	113.387	107.417
PA14_04140	PA14_04140	A0A0H2ZJW5	Energy metabolism	hypothetical protein	370829	372223	+	464	PA14_RS01690	FAD-binding oxidoreductase		protein-coding	WP_003084351.1	370829	372223	+	464	222.457	258.472	274.141	418.011	16.1661	6.53053	7.64883	44.1542	302.497	144.925	194.192	35.4709	17.526	11.031	0.487757	0.567376	0.271139	0.608447	0.436641	0.416284	-0.216619	0.0410709	0.219267	0.882443	0.980289	233.554	159.583	220.037	181.41	186.718	234.754	296.555
PA14_04150	PA14_04150	A0A0H2ZKV0	Carbon molecule anabolism	hypothetical protein	372315	372980	+	221	PA14_RS01695	fumarylacetoacetate hydrolase family protein		protein-coding	WP_003110705.1	372315	372980	+	221	346.194	338.178	358.755	199.509	28.779	6.15051	16.6876	20.0004	602.533	696.177	495.862	148.518	91.449	88.0128	0.415928	0.284422	0.289936	0.247763	0.377629	0.142973	-0.125992	-0.0366597	0.932658	0.985107	0.989127	76.405	34.796	108.234	96.281	93.634	63.842	124.549
PA14_04160	PA14_04160	A0A0H2ZKP7	Transcription	transcriptional regulator	373079	374068	+	329	PA14_RS01700	YjiK family protein		protein-coding	WP_004364976.1	373079	374068	+	329	20.1442	25.6575	20.1157	63.1911	1.68927	2.28808	0.956364	5.95296	98.1649	120.853	145.099	7.37553	11.8005	30.9012	0.557656	0.412026	0.355454	0.236884	0.280701	0.440933	-0.202202	-0.175142	0.398177	0.894019	0.850153	144.803	168.582	171.867	201.113	109.559	103.412	175.248
PA14_04180	PA14_04180	A0A0H2ZL19	Hypothetical, unclassified, unknown	hypothetical protein	374152	374502	+	116	PA14_RS01705	YgiW/YdeI family stress tolerance OB fold protein		protein-coding	WP_003084357.1	374152	374502	+	116	0	0.302725	0	1.92998	0	0.24897	0	0.433804	1.94657	15.3418	2.5379	1.33149	4.37676	3.20012	0.461505	0.967696	0.848299	0.567538	-0.112077	0.798541	0.386794	-0.400158	0.0682299	0.854762	0.790308	31.029	42.895	34.492	35.687	52.995	40.567	84.962
PA14_04190	PA14_04190	A0A0H2ZKC9	Carbon compound catabolism	acetylpolyamine aminohydrolase	374583	375617	-	344	PA14_RS01710	acetylpolyamine amidohydrolase AphB	aphB	protein-coding	WP_003110574.1	374583	375617	-	344	5.30316	11.5275	11.5329	7.28256	1.16728	1.00564	2.51053	0.75748	5.27956	15.6189	11.603	0.784196	0.225318	3.48147	0.786215	0.438023	0.331785	0.182195	0.167081	0.348442	-0.45443	-0.255827	0.216958	0.663486	0.82506	114.108	144.584	93.367	85.872	142.784	124.692	161.358
PA14_04210	PA14_04210	A0A0H2ZJX0	Transport of small molecules	transporter	375633	377027	-	464	PA14_RS01715	APC family permease		protein-coding	WP_003110575.1	375633	377027	-	464	0.11379	0.783654	0.402679	0.691313	0.0606807	0.117026	0.0571661	0.0926306	2.42974	6.04661	2.92527	0.960437	3.88784	2.01442	0.491183	0.51238	0.244678	0.267196	0.306999	0.299862	-0.246505	-0.245185	0.17574	0.777161	0.751009	252.905	235.775	198.331	328.62	317.146	211.811	330.818
PA14_04220	PA14_04220	A0A0H2ZKV5	Transport of small molecules	ABC transporter substrate-binding protein	377448	378491	-	347	PA14_RS01720	extracellular solute-binding protein		protein-coding	WP_004364977.1	377448	378491	-	347	15.5173	37.9473	49.0927	9.67631	1.11448	4.9184	7.97908	3.46604	5.42023	12.2139	17.8417	0.997514	0.35964	1.75522	0.561946	0.331444	0.325677	0.43847	0.510765	0.0741399	-0.236269	0.107026	0.187707	0.858714	0.917368	136.462	127.186	154.323	120.816	221.59	156.614	187.517
PA14_04230	PA14_04230	A0A0H2ZKQ2	Transport of small molecules	ABC transporter permease	378539	379327	-	262	PA14_RS01725	ABC transporter permease		protein-coding	WP_003084366.1	378539	379327	-	262	ND	ND	ND	ND	ND	ND	ND	ND	ND	ND	ND	ND	ND	ND	0.679933	0.834498	0.820847	0.754252	0.51455	0.661726	0.140914	-0.0802466	0.41053	0.968911	0.973408	47.044	60.593	27.356	40.52	66.724	54.865	86.582
PA14_04240	PA14_04240	A0A0H2ZL22	Transport of small molecules	ABC transporter permease	379324	380253	-	309	PA14_RS01730	ABC transporter permease		protein-coding	WP_004364979.1	379324	380253	-	309	ND	ND	ND	ND	ND	ND	ND	ND	ND	ND	ND	ND	ND	ND	0.390869	0.596394	0.344972	0.532557	0.263048	0.239235	-0.0458963	-0.0638367	0.259685	0.985107	0.958416	201.19	137.685	131.427	233.826	155.964	151.626	257.2
PA14_04250	PA14_04250	A0A0H2ZKD3	Transport of small molecules	ABC transporter ATP-binding protein	380250	381299	-	349	PA14_RS01735	ABC transporter ATP-binding protein		protein-coding	WP_004364982.1	380250	381299	-	349	0.0117257	1.23413	0.276736	0.0693633	0.0234515	0.27118	0.05499	0.049263	1.36514	2.86809	5.78143	0.420665	1.15905	1.09193	0.349527	0.497634	0.24382	0.357082	0.224508	0.238063	-0.105707	-0.140552	0.548285	0.964313	0.881048	170.494	199.479	258.097	227.878	177.107	143.978	248.403
PA14_04270	PA14_04270	A0A0H2ZJX5	Transcription	transcriptional regulator	381627	382592	+	321	PA14_RS01740	YjiK family protein		protein-coding	WP_004364984.1	381627	382592	+	321	21.3414	23.9158	26.7218	6.40032	2.64969	1.4247	0.990456	0.609613	10.6494	28.8202	6.23623	2.28795	3.42635	2.29307	0.451172	0.409249	0.299755	0.421283	-0.0022333	0.350593	-0.151417	0.0120338	0.518409	0.944819	0.991708	122.449	203.378	175.137	151.299	167.772	211.478	230.577
PA14_04290	PA14_04290	A0A0H2ZKW1	Membrane proteins	hypothetical protein	382631	384574	-	647	PA14_RS01745	autotransporter domain-containing protein		protein-coding	WP_004364986.1	382631	384574	-	647	53.3196	55.8059	59.6986	27.05	5.69758	4.06393	3.18752	1.87813	517.26	11.51	34.7493	63.4517	0.833194	1.03806	0.399594	0.309717	0.205196	0.358398	0.244945	0.342214	-0.194398	0.048681	0.381404	0.850823	0.96054	328.643	302.367	279.209	339.401	340.486	309.902	440.55
PA14_04300	PA14_04300	A0A0H2ZKQ5	Hypothetical, unclassified, unknown	hypothetical protein	384875	385207	-	110	PA14_RS01750	YegP family protein		protein-coding	WP_003110581.1	384875	385207	-	110	1907.9	1738.38	1912.2	236.62	313.47	89.8172	179.296	76.05	74.9293	123.527	21.5854	8.3983	2.2067	9.64131	0.807441	0.806155	0.62259	0.748786	0.907005	0.51823	-0.184851	-0.0573686	0.173749	0.941043	0.979551	79.742	39.596	32.113	71.746	105.441	120.37	121.308
PA14_04310	rpiA	Q02U86	Energy metabolism	ribose-5-phosphate isomerase A	385330	386001	-	223	PA14_RS01755	ribose-5-phosphate isomerase RpiA	rpiA	protein-coding	WP_003084386.1	385330	386001	-	223	212.384	222.234	229.996	186.402	16.9716	3.93109	9.06625	11.5784	117.746	151.749	52.1268	6.56039	25.6154	14.0423	-0.0805119	0.373545	-0.293592	-0.494017	-0.30353	0.00613171	-0.21308	-0.867562	0.669176	0.968185	0.723241	0	0	0	0	0.275	0	0
PA14_04320	ilvA1	A0A0H2ZL26	Carbon molecule anabolism	threonine dehydratase	386260	387774	+	504	PA14_RS01760	threonine ammonia-lyase, biosynthetic	ilvA	protein-coding	WP_071535559.1	386236	387774	+	512	106.127	119.889	117.957	174.109	11.0216	0.887158	12.5196	4.74205	23.8445	37.8969	26.2565	2.61257	3.84063	7.40005	0.549699	0.704422	0.245752	0.482177	0.536831	0.440054	-0.303947	-0.222246	0.133203	0.792449	0.791993	206.862	191.079	197.438	142.749	179.304	158.276	200.482
PA14_04330	PA14_04330	A0A0H2ZKD8	Membrane proteins	hypothetical protein	387894	388361	+	155	PA14_RS01765	DUF2269 family protein		protein-coding	WP_003084389.1	387894	388361	+	155	8.72367	14.8154	13.9596	2.03657	4.66457	1.57626	3.7329	1.04634	5.23564	23.7883	3.05709	3.58672	2.13421	3.53017	0.556231	0.684726	0.493028	0.587352	0.684998	0.556631	-0.0632029	-0.0973749	0.206407	0.985107	0.935062	76.405	120.887	81.473	75.464	89.789	44.224	120.382
PA14_04340	PA14_04340	A0A0H2ZJY1	Transport of small molecules	hypothetical protein	388412	389683	+	423	PA14_RS01770	SDR family oxidoreductase		protein-coding	WP_004364992.1	388412	389683	+	423	9.4822	4.7492	5.89022	4.76185	2.94323	1.54533	4.52176	2.11112	ND	ND	ND	ND	ND	ND	0.11319	0.0401074	0.231417	-0.0809795	-0.0259365	-0.0431168	0.118227	-0.121087	0.93	0.968911	0.937857	61.391	87.891	165.92	114.868	123.838	83.128	76.164
PA14_04350	PA14_04350	A0A0H2ZKW5	Membrane proteins	integral membrane protein	389680	390147	+	155	PA14_RS01775	DUF2269 domain-containing protein		protein-coding	WP_003084393.1	389680	390147	+	155	2.70944	3.59087	3.88865	1.23371	0.437072	0.541955	1.1532	0.621679	11.7825	3.03091	4.27999	0.855054	0.544034	1.40785	0.49968	0.09565	0.264739	0.051576	0.210037	0.170406	-0.234941	-0.0440741	0.525531	0.878678	0.982149	75.071	73.792	182.868	69.888	81.826	95.099	127.327
PA14_04370	PA14_04370	A0A0H2ZKQ8	Transport of small molecules	MFS transporter	390120	391361	-	413	PA14_RS01780	MFS transporter		protein-coding	WP_004364994.1	390120	391361	-	413	0.901256	0.782894	1.12722	0.625589	0.347699	0.519639	0.566794	0.227353	0.127821	1.45828	0	0.170704	0.437468	0	0.499446	0.286377	0.0880282	0.358542	0.288329	0.317986	-0.411418	0.0721645	0.0524926	0.149783	0.909314	311.294	352.762	238.175	281.037	344.604	276.651	409.992
PA14_04380	PA14_04380	A0A0H2ZL29	Hypothetical, unclassified, unknown	hypothetical protein	391411	392064	-	217	PA14_RS01785	HAD family phosphatase		protein-coding	WP_004364996.1	391411	392064	-	217	57.2995	54.9429	54.0187	102.307	7.82592	4.64598	2.43294	10.6225	13.4327	41.5254	7.26363	1.61327	2.71383	2.5344	0.445596	0.279346	0.375905	0.573689	0.553864	0.208482	-0.0696914	0.294343	0.37446	0.985107	0.791993	77.406	84.891	106.748	85.129	102.42	52.537	97.694
PA14_04390	ygdP	Q02U79	Carbon molecule anabolism	dinucleoside polyphosphate hydrolase	392268	392747	+	159	PA14_RS01790	RNA pyrophosphohydrolase		protein-coding	WP_003084400.1	392268	392747	+	159	44.6614	63.8835	56.0186	44.3877	10.3712	3.1907	4.2533	9.03445	264.908	442.625	276.401	68.1849	39.0519	66.2621	-0.444799	0.0999348	-0.948256	-0.149352	-0.503983	-0.745394	-0.503457	-0.249287	0.854966	0.958856	0.95711	42.04	29.397	6.839	72.862	28.008	28.929	21.993
PA14_04410	ptsP	A0A0H2ZKE1	Transport of small molecules	phosphoenolpyruvate-protein phosphotransferase PtsP	392770	395049	+	759	PA14_RS01795	phosphoenolpyruvate--protein phosphotransferase	ptsP	protein-coding	WP_003084404.1	392770	395049	+	759	333.955	361.965	379.597	240.638	16.2655	13.4783	5.98872	4.69278	1503.19	359.24	1682.6	763.952	92.4972	558.185	-2.78595	-1.29798	-3.05045	-2.12427	-3.47554	-1.68888	-0.264502	-0.826291	0.00109228	0.985107	0.753519	150.809	212.977	166.514	168.771	126.584	145.973	20.604
PA14_04420	PA14_04420	A0A0H2ZJY5	Two-component regulatory systems	hypothetical protein	395075	396205	+	376	PA14_RS01800	sensor domain-containing diguanylate cyclase		protein-coding	WP_016254322.1	395168	396205	+	345	2.60434	5.0055	4.02016	1.88645	1.42265	1.23696	2.10706	1.86333	95.4017	27.9839	157.532	36.1261	5.33017	105.714	0.39444	0.302159	0.199179	0.438999	0.288176	0.303249	-0.195261	0.13684	0.62906	0.907762	0.893569	213.868	158.383	194.762	180.667	179.304	142.648	240.3
PA14_04430	PA14_04430	A0A0H2ZKW9	Hypothetical, unclassified, unknown	hypothetical protein	396209	396964	-	251	PA14_RS01805	NRDE family protein		protein-coding	WP_003084407.1	396209	396964	-	251	12.4815	13.5237	15.2954	18.6121	2.10847	0.543335	1.59772	14.742	0.106801	6.94786	0.0879999	0.213601	1.72833	0.176	0.501943	0.0342764	0.153536	0.548657	0.624995	0.604648	-0.348407	0.514381	0.577423	0.910559	0.791993	64.06	30.297	42.818	59.107	66.999	64.175	50.931
PA14_04440	PA14_04440	A0A0H2ZKR3	Membrane proteins	permease	397086	397889	+	267	PA14_RS01810	sulfite exporter TauE/SafE family protein		protein-coding	WP_003128899.1	397086	397889	+	267	ND	ND	ND	ND	ND	ND	ND	ND	ND	ND	ND	ND	ND	ND	0.285773	0.28398	0.272095	0.158147	0.0814964	0.0286121	-0.0136777	-0.125833	0.373459	0.985107	0.844933	320.636	287.669	301.213	372.114	331.973	332.513	448.653
PA14_04460	lgt	Q02U74	Carbon molecule anabolism	prolipoprotein diacylglyceryl transferase	397899	398699	+	266	PA14_RS01815	prolipoprotein diacylglyceryl transferase	lgt	protein-coding	WP_003084409.1	397899	398699	+	266	14.4282	17.2654	14.4549	29.7957	3.20497	1.2107	1.83434	8.89155	9.55043	9.08337	11.1811	1.87094	0.741842	2.79398	0.300075	-0.163505	-0.301212	-0.240072	-0.313561	-0.268805	-0.601286	-0.0765677	0.824871	0.837765	0.983813	0	0	0	0.372	0	0	0
PA14_04480	thyA	Q02U73	Carbon molecule anabolism	thymidylate synthase	398905	399699	+	264	PA14_RS01820	thymidylate synthase		protein-coding	WP_003110588.1	398905	399699	+	264	34.2536	40.5305	26.5286	81.3677	4.26118	4.76568	2.75415	1.81851	70.5581	59.373	39.5135	8.85114	8.15393	5.36003	-0.343719	-0.16015	-0.299664	-0.761722	-0.307252	0.00775078	0.0440553	-0.601572	0.811274	0.985107	0.791993	0.334	0	0.297	0	0	0	0
PA14_04490	PA14_04490	A0A0H2ZL35	Hypothetical, unclassified, unknown	hypothetical protein	399726	400523	-	265	PA14_RS01825	FkbM family methyltransferase		protein-coding	WP_003084414.1	399726	400523	-	265	0.987098	1.04928	0.572295	1.5723	0.202991	0.201067	0.198791	0.168171	0.785273	9.07401	0.955409	0.187708	1.47541	0.665924	0.163019	0.0210614	0.115502	0.256322	0.391134	-0.085915	-0.0475171	0.235261	0.721265	0.985107	0.860489	139.131	94.79	101.693	102.601	56.015	71.158	84.962
PA14_04510	PA14_04510	A0A0H2ZKE6	Hypothetical, unclassified, unknown	hypothetical protein	400558	401937	-	459	PA14_RS01830	GTPase/DUF3482 domain-containing protein		protein-coding	WP_004365006.1	400558	401937	-	459	87.1128	85.496	87.5826	46.3428	11.518	2.93336	9.41465	2.99149	2.30496	5.89964	0.402345	0.242005	1.23831	0.477657	0.168313	0.283602	0.1207	0.185972	0.27635	-0.186198	-0.0476135	-0.0976298	0.637887	0.985107	0.940549	181.838	139.785	206.656	101.114	169.419	185.21	193.073
PA14_04520	PA14_04520	A0A0H2ZJZ2	Hypothetical, unclassified, unknown	hypothetical protein	401930	403315	-	461	PA14_RS01835	DUF2868 domain-containing protein		protein-coding	WP_004365009.1	401930	403315	-	461	65.5382	68.4255	69.1072	38.2672	8.59319	1.9636	3.75939	0.946523	31.1106	85.5733	18.7832	6.58661	6.73673	5.53882	0.530038	0.432863	0.28013	0.261791	0.502707	0.536686	-0.249908	-0.171072	0.146734	0.813361	0.838305	238.225	242.974	278.317	188.102	198.251	199.508	344.245
PA14_04530	PA14_04530	A0A0H2ZKX5	Hypothetical, unclassified, unknown	hypothetical protein	403507	403869	+	120	PA14_RS01840	hypothetical protein		protein-coding	WP_004365011.1	403507	403869	+	120	0.322069	0.667884	0.22103	1.27693	0.126137	0.174309	0.0753671	0.377351	1.92548	14.4765	0.818464	1.43601	1.36216	0.680003	1.25756	0.581274	1.4385	0.389089	0.790757	1.35802	0.180938	-0.192185	0.561103	0.985107	0.975871	4.004	13.499	8.92	13.011	7.688	17.623	10.649
PA14_04550	glpQ	A0A0H2ZKR6	Carbon molecule anabolism	glycerophosphoryl diester phosphodiesterase, periplasmic	403906	405057	-	383	PA14_RS01845	glycerophosphodiester phosphodiesterase		protein-coding	WP_003110415.1	403906	405057	-	383	1.86965	1.72306	1.70147	0.573894	1.27665	0.904206	0.770277	0.266764	0	0.0375608	0	0	0.0751217	0	0.444607	0.340772	0.206278	0.243753	0.21256	0.340823	-0.238329	-0.0970192	0.673392	0.878497	0.936249	116.777	125.986	135.59	199.626	224.611	218.128	165.988
PA14_04560	PA14_04560	A0A0H2ZL38	Hypothetical, unclassified, unknown	hypothetical protein	405267	406361	+	364	PA14_RS01850	hypothetical protein		protein-coding	WP_003110414.1	405267	406361	+	364	ND	ND	ND	ND	ND	ND	ND	ND	ND	ND	ND	ND	ND	ND	0.565623	0.497191	0.332078	0.148951	0.568314	0.315776	-0.233544	-0.34824	0.236576	0.878497	0.750251	142.134	134.985	115.371	152.414	129.604	175.234	192.147
PA14_04570	PA14_04570	A0A0H2ZKE9	Hypothetical, unclassified, unknown	hypothetical protein	406358	407398	+	346	PA14_RS01855	hypothetical protein		protein-coding	WP_004365014.1	406358	407398	+	346	0	0.0498254	0	0.136674	0	0.0441469	0	0.0717833	ND	ND	ND	ND	ND	ND	0.62031	0.661852	0.709091	0.33759	0.740239	0.479058	0.0887805	-0.324261	0.0583025	0.96857	0.747474	119.78	129.286	116.56	182.897	100.498	199.84	146.773
PA14_04580	folA	A0A0H2ZJZ7	Carbon molecule anabolism	dihydrofolate reductase	407469	407975	+	168	PA14_RS01860	dihydrofolate reductase		protein-coding	WP_003084430.1	407469	407975	+	168	14.8286	14.4495	13.0038	38.5696	1.88538	0.820221	0.737904	8.80249	0.0896734	0.156502	0	0.124603	0.107075	0	-0.0784497	0.755244	-0.0343944	-0.496453	0.343577	0.00369586	0.0440553	-1.2517	0.521246	0.985107	0.596172	0	0	0.297	0	0	0	0
PA14_04590	PA14_04590	A0A0H2ZKX9	Hypothetical, unclassified, unknown	hypothetical protein	407991	408464	-	157	PA14_RS01865	metallophosphoesterase family protein		protein-coding	WP_003102894.1	407991	408464	-	157	18.5272	17.4201	14.4474	6.85664	1.01103	0.596059	0.938551	1.01961	0.326842	0.187932	0	0.105248	0.151553	0	1.03075	0.731752	0.664847	0.904166	0.852194	0.662616	-0.365907	0.172414	0.0616565	0.789896	0.881048	52.383	65.693	81.77	113.01	57.388	68.498	109.964
PA14_04610	PA14_04610	A0A0H2ZKR9	Transport of small molecules	transporter	408603	409988	-	461	PA14_RS01870	uracil-xanthine permease family protein		protein-coding	WP_003102887.1	408603	409988	-	461	1.2676	1.83672	1.21713	3.18949	0.0689293	0.371537	0.0883032	0.952952	ND	ND	ND	ND	ND	ND	0.476596	0.29123	0.446577	0.357049	0.402358	0.169657	-0.0300185	0.0658183	0.400961	0.985107	0.958416	210.866	236.975	208.44	264.309	187.816	239.077	316.696
PA14_04630	ilvD	Q02U62	Carbon molecule anabolism	dihydroxy-acid dehydratase	410218	412056	-	612	PA14_RS01875	dihydroxy-acid dehydratase	ilvD	protein-coding	WP_003084436.1	410218	412056	-	612	640.122	725.616	773.708	1230.35	61.2094	24.9677	38.0978	44.5551	634.11	517.867	562.263	16.4031	19.9228	69.1565	-0.215223	0.132461	-0.272316	-0.51916	-0.310279	-0.297973	-0.0570932	-0.651621	0.216958	0.985107	0.372793	365.011	207.578	252.448	320.07	291.06	304.582	283.36
PA14_04640	PA14_04640	A0A0H2ZL43	Transport of small molecules	hypothetical protein	412384	413580	-	398	PA14_RS01880	class I SAM-dependent rRNA methyltransferase		protein-coding	WP_003084438.1	412384	413580	-	398	54.3427	56.3874	55.3249	34.5986	4.18814	10.7977	4.11011	2.17146	1.90026	4.89859	1.29711	1.06145	0.507828	0.783462	0.455965	0.484762	0.317477	0.290963	0.151397	0.304196	-0.138488	-0.193798	0.695328	0.961577	0.868222	156.147	105.589	133.509	112.266	150.198	82.796	192.379
PA14_04650	pfpI	A0A0H2ZKF3	Translation, post-translational modification, degradation	protease PfpI	413653	414192	-	179	PA14_RS01885	protease PfpI	pfpI	protein-coding	WP_004365019.1	413653	414192	-	179	776.597	748.298	797.245	76.9021	73.8372	54.8067	81.4753	17.0781	150.274	122.972	57.8222	5.82097	20.3336	13.6079	0.56495	0.324108	0.323899	0.528347	0.644399	0.133478	-0.241051	0.204239	0.238983	0.894019	0.8527	170.494	129.886	186.734	179.552	178.755	207.821	318.548
PA14_04660	PA14_04660	A0A0H2ZK04	Two-component regulatory systems	hypothetical protein	414409	415233	+	274	PA14_RS01890	HDOD domain-containing protein		protein-coding	WP_004365020.1	414409	415233	+	274	20.3163	17.5187	16.0206	27.5975	8.7805	5.46869	1.62131	2.78757	1.88671	3.16881	0.556687	1.32811	0.242252	1.07966	0.413801	0.308028	0.175146	0.373529	0.484204	0.241038	-0.238655	0.0655008	0.470814	0.872766	0.960635	215.537	223.476	215.279	265.424	196.878	177.894	249.329
PA14_04670	mutM	Q02U58	Cell division	formamidopyrimidine-DNA glycosylase	415292	416104	+	270	PA14_RS01895	bifunctional DNA-formamidopyrimidine glycosylase/DNA-(apurinic or apyrimidinic site) lyase	mutM	protein-coding	WP_003102876.1	415292	416104	+	270	57.7792	55.3067	51.1735	44.7576	8.57222	8.54788	5.76975	1.27042	37.7232	42.5086	44.0841	19.5773	4.77096	40.664	0.61962	0.680677	0.289992	0.630093	0.543045	0.337362	-0.329628	-0.0505839	0.156518	0.792449	0.975329	146.472	194.979	234.012	197.023	157.337	230.431	307.204
PA14_04680	PA14_04680	A0A0H2ZKY5	Carbon molecule anabolism	hypothetical protein	416181	416759	+	192	PA14_RS01900	lysophospholipid acyltransferase family protein		protein-coding	WP_004365021.1	416181	416759	+	192	0	1.60909	3.19411	12.7091	0	0.304877	3.75262	2.05458	0	5.92627	3.33942	0	0.391623	1.65683	0.64136	0.47456	0.542899	0.304245	0.618583	0.472305	-0.098461	-0.170315	0.396663	0.97887	0.893569	107.435	65.693	78.797	112.638	108.187	82.796	106.028
PA14_04690	PA14_04690	A0A0H2ZKS3	Hypothetical, unclassified, unknown	hypothetical protein	416842	417186	+	114	PA14_RS01905	hypothetical protein		protein-coding	WP_003084452.1	416842	417186	+	114	34.3009	38.0341	38.0005	56.8154	3.01756	8.23882	2.89049	3.3777	12.3532	22.419	27.3665	2.98389	3.01795	6.57042	1.44854	1.05591	0.534041	1.52353	0.283137	1.82936	-0.914498	0.467622	0.188678	0.803753	0.860258	21.353	19.798	22.004	6.32	5.766	15.628	32.179
PA14_04700	PA14_04700	A0A0H2ZL48	Hypothetical, unclassified, unknown	hypothetical protein	417456	418442	+	328	PA14_RS01910	tetratricopeptide repeat protein		protein-coding	WP_003110409.1	417456	418442	+	328	7.24918	7.67533	5.4672	7.19352	0.719464	1.00504	0.11246	0.356531	2.11303	2.3331	0	2.06876	0.571215	0	0.534879	0.490978	0.0974103	0.441474	0.462943	0.458305	-0.437469	-0.0495044	0.0712878	0.368727	0.965536	261.246	245.674	288.129	255.387	300.396	309.237	387.304
PA14_04710	PA14_04710	A0A0H2ZKF6	Hypothetical, unclassified, unknown	hypothetical protein	418555	418986	-	143	PA14_RS01915	hypothetical protein		protein-coding	WP_003084454.1	418555	418986	-	143	0.239298	0	0.00229913	89.4562	0.478596	0	0.00265685	8.09071	ND	ND	ND	ND	ND	ND	0.34716	0.0225421	0.861821	-0.0778829	-0.0554349	-0.241968	0.514661	-0.100425	0.470244	0.858489	0.982075	26.692	25.197	38.06	22.305	14.278	28.929	40.745
PA14_04730	PA14_04730	A0A0H2ZK10	Carbon molecule anabolism	gamma-glutamyltranspeptidase	419138	420871	-	577	PA14_RS01920	gamma-glutamyltransferase	ggt	protein-coding	WP_004365022.1	419138	420871	-	577	104.261	120.788	130.418	65.2975	11.5701	8.12186	2.99937	2.37482	20.8727	73.9691	19.2736	1.62637	4.04692	8.10522	0.491448	0.462283	0.172357	0.155196	0.285325	0.327666	-0.319091	-0.307086	0.178459	0.649216	0.729044	302.619	275.67	246.798	300.74	266.622	251.047	366.238
PA14_04750	fdx1	A0A0H2ZKZ1	Energy metabolism	ferredoxin (4Fe-4S)	420999	421250	-	83	PA14_RS01925	YfhL family 4Fe-4S dicluster ferredoxin		protein-coding	WP_003084462.1	420999	421250	-	83	ND	ND	ND	ND	ND	ND	ND	ND	ND	ND	ND	ND	ND	ND	1.10836	1.38754	0.168543	0.43196	-0.701242	-0.738806	-0.939815	-0.955578	0.710504	0.942932	0.893569	9.676	7.199	11.597	0.372	1.648	2.993	12.27
PA14_04760	coaD	Q02U51	Carbon molecule anabolism	phosphopantetheine adenylyltransferase	421371	421850	-	159	PA14_RS01930	pantetheine-phosphate adenylyltransferase	coaD	protein-coding	WP_003084466.1	421371	421850	-	159	230.813	276.873	310.904	285.352	9.71686	14.841	4.84798	42.4238	240.644	258.585	253.884	9.81569	25.5582	10.2856	-0.349661	-0.160575	-0.298282	-0.498707	-0.185684	-0.265876	0.0513785	-0.338132	0.919899	0.985107	0.850118	0	0	0	0	0	0.333	0
PA14_04780	PA14_04780	A0A0H2ZKS7	Energy metabolism	LaoA	421999	423594	-	531	PA14_RS01935	GMC family oxidoreductase		protein-coding	WP_003102870.1	421999	423594	-	531	45.2281	45.1437	38.0007	32.5017	4.84687	3.90448	3.53726	3.06365	18.7538	37.3538	43.894	2.45405	4.337	8.55626	0.684417	0.703764	0.507028	0.447792	0.29324	0.564324	-0.177388	-0.255972	0.011179	0.858882	0.738928	267.919	264.871	292.887	330.851	187.542	300.924	446.106
PA14_04790	PA14_04790	A0A0H2ZL54	Hypothetical, unclassified, unknown	LaoB	423650	424198	-	182	PA14_RS01940	hypothetical protein		protein-coding	WP_003084486.1	423650	424198	-	182	18.4099	22.5193	22.2549	9.70425	3.61732	1.86804	1.54679	1.64473	6.84538	5.1037	10.2534	0.32989	0.77807	2.48162	0.160214	0.0903007	0.430378	-0.276086	0.443588	0.25808	0.270164	-0.366386	0.815813	0.954283	0.890711	42.707	38.996	101.99	38.289	32.676	58.19	74.312
PA14_04810	PA14_04810	A0A0H2ZKG0	Energy metabolism	LaoC	424253	425683	-	476	PA14_RS01945	coniferyl aldehyde dehydrogenase		protein-coding	WP_004365023.1	424253	425683	-	476	133.798	129.906	107.258	90.0582	14.1191	12.0781	11.5658	12.2891	213.202	335.14	164.031	15.891	42.3347	25.3227	0.315587	0.480067	0.278781	0.331054	0.413881	0.291643	-0.0368066	-0.149012	0.124461	0.985107	0.791993	252.238	254.073	267.315	260.963	252.618	315.887	340.078
PA14_04820	PA14_04820	A0A0H2ZK17	Transcription	LaoR	425972	426619	+	215	PA14_RS01950	TetR/AcrR family transcriptional regulator		protein-coding	WP_003084488.1	425972	426619	+	215	16.934	18.4318	13.5944	12.7769	1.64892	0.665357	0.977053	2.15017	2.47826	2.99311	0.892466	0.356446	0.549171	0.994163	0.358084	0.191177	0.208814	0.215807	-0.0260347	-0.17714	-0.14927	0.0246298	0.667448	0.958856	0.989572	57.721	81.591	102.585	69.516	117.248	114.717	147.93
PA14_04830	PA14_04830	A0A0H2ZKZ6	Transport of small molecules	acetyltransferase	426604	427014	-	136	PA14_RS01955	GNAT family N-acetyltransferase		protein-coding	WP_003084489.1	426604	427014	-	136	2.242	1.91794	2.02017	2.37083	0.455718	0.416701	0.429095	0.122681	ND	ND	ND	ND	ND	ND	0.376488	0.0971637	-0.00488917	0.463825	0.253485	0.374056	-0.381378	0.366661	0.771335	0.882169	0.82506	61.391	142.485	44.007	69.144	87.593	83.461	114.362
PA14_04840	PA14_04840	A0A0H2ZKT1	Hypothetical, unclassified, unknown	hypothetical protein	427077	428075	-	332	PA14_RS01960	hydrolase		protein-coding	WP_003084490.1	427077	428075	-	332	3.09667	3.50801	3.70846	4.73493	0.328068	0.508115	0.564946	1.35008	1.53146	25.7599	0.654348	1.28635	3.82302	1.03348	0.597677	0.625399	0.710205	0.88273	0.463329	0.718907	0.112528	0.257331	0.262861	0.975707	0.83808	62.726	135.585	126.967	82.155	109.285	137.66	147.004
PA14_04850	PA14_04850	A0A0H2ZL59	Hypothetical, unclassified, unknown	hypothetical protein	428112	428402	-	96	PA14_RS01965	hypothetical protein		protein-coding	WP_003110405.1	428112	428678	-	188	0.63125	0.710387	0.546125	1.49228	0.256265	0.10859	0.0327434	0.180576	ND	ND	ND	ND	ND	ND	0.677288	0.355218	-0.488398	-0.287335	0.317009	-0.139566	-1.16569	-0.642553	0.360404	0.415399	0.79105	19.352	40.496	44.007	11.896	35.971	17.291	38.429
PA14_04860	PA14_04860	A0A0H2ZKG3	Cell division	methyltransferase	428681	429277	-	198	PA14_RS01970	16S rRNA (guanine(966)-N(2))-methyltransferase RsmD	rsmD	protein-coding	WP_003102864.1	428681	429277	-	198	29.7375	33.4608	30.277	22.7956	3.84681	2.37265	1.65087	1.93591	0.678643	0.033014	0.0829141	0.261298	0.066028	0.165828	0.413863	0.284145	0.626012	0.438484	-0.0406156	0.00715182	0.212149	0.154339	0.803804	0.968911	0.960635	32.03	34.196	50.252	55.761	22.241	58.19	55.329
PA14_04870	PA14_04870	A0A0H2ZK22	Secretion	hypothetical protein	429277	430764	-	495	PA14_RS01975	pitrilysin family protein		protein-coding	WP_004365024.1	429277	430764	-	495	349.964	388.018	393.612	207.763	51.2034	43.5219	28.7327	12.2692	85.7776	58.9257	72.4432	4.07706	17.6081	30.428	0.100845	0.407429	-0.0165346	0.0152362	0.0795089	0.0400376	-0.11738	-0.392193	0.067079	0.904445	0.156526	446.755	569.339	475.161	598.505	462.951	588.215	583.156
PA14_04890	PA14_04890	A0A0H2ZL01	Hypothetical, unclassified, unknown	zinc protease	430757	432154	-	465	PA14_RS01980	pitrilysin family protein		protein-coding	WP_003084498.1	430757	432154	-	465	367.125	385.691	391.561	228.796	80.3361	37.4407	40.5944	13.3673	151.844	141.575	148.834	10.6913	9.12701	14.4888	0.439129	0.381546	0.279481	0.193551	0.339308	0.295224	-0.159648	-0.187995	0.0524926	0.792449	0.738928	391.703	341.363	391.011	383.638	439.336	461.195	491.249
PA14_04900	ftsY	A0A0H2ZKT5	Secretion	signal recognition particle receptor FtsY	432275	433630	+	451	PA14_RS01985	signal recognition particle-docking protein FtsY	ftsY	protein-coding	WP_004365026.1	432275	433630	+	451	161.687	178.299	170.273	204.478	12.6479	3.93953	8.0298	33.2447	267.428	193.678	162.521	108.954	28.5813	36.5889	0.49038	-0.431779	0.259107	-0.130651	-1.23815	-0.213134	-0.231273	0.301128	0.381962	0.968911	0.93518	11.678	34.196	21.706	23.792	19.221	29.926	34.494
PA14_04910	ftsE	A0A0H2ZL67	Cell division	cell division ATP-binding protein FtsE	433627	434298	+	223	PA14_RS01990	cell division ATP-binding protein FtsE	ftsE	protein-coding	WP_003084505.1	433627	434298	+	223	156.587	154.1	145.578	99.8886	12.9501	9.06007	6.82076	5.15762	27.0948	23.6235	13.5964	7.68604	0.626166	3.44613	0.26457	-0.160208	0.0148106	-0.504924	-0.315607	-0.533657	-0.24976	-0.344716	0.872306	0.983028	0.917368	0	0	0	0.372	0	0.333	0
PA14_04920	ftsX	A0A0H2ZKG8	Cell division	cell division protein FtsX	434298	435305	+	335	PA14_RS01995	permease-like cell division protein FtsX	ftsX	protein-coding	WP_003084508.1	434298	435305	+	335	88.3045	94.0304	95.2595	73.5533	4.60085	6.87597	4.26427	14.9374	5.78795	9.71421	0.895951	2.1505	1.41506	0.480642	0.309465	0.56626	1.54831	-0.232749	0.425013	0.798065	1.23884	-0.799009	0.345736	0.673103	0.791993	0	0	0	0	0	0	0
PA14_04930	rpoH	A0A0H2ZK26	Transcription	RNA polymerase factor sigma-32	435419	436273	+	284	PA14_RS02000	RNA polymerase sigma factor RpoH	rpoH	protein-coding	WP_003084510.1	435419	436273	+	284	0.0670944	0.566387	0.581076	0.707743	0.109668	0.267342	0.747219	0.70164	0.791633	6.68067	1.81535	0.556452	1.12113	0.663976	-0.202755	-0.546788	-0.684495	-0.623356	-0.958619	0.0182744	-0.48174	-0.0765677	0.61846	0.910559	0.983813	0.667	0.3	0	0	0	0	0
PA14_04940	PA14_04940	A0A0H2ZL06	Hypothetical, unclassified, unknown	hypothetical protein	436338	436943	+	201	PA14_RS02005	hypothetical protein		protein-coding	WP_003084511.1	436338	436943	+	201	27.5078	28.2813	28.2897	15.4676	3.20765	1.33818	2.04717	1.94348	14.4613	4.15958	8.33724	4.4163	0.361978	1.77089	0.0810296	0.0996418	0.251018	0.305709	0.595392	-0.236621	0.169989	0.206067	0.681805	0.97887	0.93085	59.056	58.794	50.846	52.044	63.704	37.906	34.957
PA14_04950	mtgA	A0A0H2ZKT9	Cell wall / LPS / capsule	monofunctional biosynthetic peptidoglycan transglycosylase	436948	437679	-	243	PA14_RS02010	monofunctional biosynthetic peptidoglycan transglycosylase	mtgA	protein-coding	WP_003100972.1	436948	437679	-	243	8.97928	10.9842	8.72966	20.2746	3.23929	1.99846	0.393778	3.84709	4.78122	3.91387	4.49179	0.407645	0.296072	1.539	0.398211	0.377866	0.516078	0.41871	0.214939	0.330564	0.117868	0.0408446	0.366594	0.942932	0.98023	167.158	184.48	287.237	179.552	284.47	169.582	241.226
PA14_04960	PA14_04960	A0A0H2ZL73	Membrane proteins	hypothetical protein	437716	438093	+	125	PA14_RS02015	DUF423 domain-containing protein		protein-coding	WP_003084513.1	437716	438093	+	125	ND	ND	ND	ND	ND	ND	ND	ND	ND	ND	ND	ND	ND	ND	0.720954	0.528	0.319945	0.229096	0.435182	0.107318	-0.401009	-0.298903	0.175046	0.708882	0.791993	154.813	63.593	152.836	167.656	88.966	126.687	193.305
PA14_04970	PA14_04970	A0A0H2ZKH0	Carbon molecule anabolism	sulfur carrier protein ThiS	438196	438396	+	66	PA14_RS02020	sulfur carrier protein ThiS	thiS	protein-coding	WP_003084514.1	438196	438396	+	66	0	0.235114	0	1.60576	0	0.214701	0	0.496499	4.96272	9.7268	5.71678	0.937417	2.14855	2.79405	0.570065	0.0477378	0.175785	0.295324	1.03874	0.405823	-0.39428	0.247587	0.642598	0.942932	0.944236	18.017	25.797	13.975	25.278	14.828	21.946	11.112
PA14_04980	thiG	Q02U32	Carbon molecule anabolism	thiazole synthase	438455	439252	+	265	PA14_RS02025	thiazole synthase		protein-coding	WP_003084517.1	438455	439252	+	265	45.254	97.1027	118.269	483.696	5.70268	13.6598	6.46723	84.8912	725.752	838.942	994.557	21.8296	157.581	127.611	0.550956	0.601871	0.531242	0.513237	0.541701	0.207518	-0.0197143	-0.0886342	0.385835	0.985107	0.953007	77.406	75.592	133.509	120.445	84.847	64.175	109.964
PA14_05000	trmB	Q02U31	Cell division	tRNA (guanine-N(7)-)-methyltransferase	439406	440077	+	223	PA14_RS02030	tRNA (guanosine(46)-N7)-methyltransferase TrmB	trmB	protein-coding	WP_004365031.1	439406	440077	+	223	17.98	19.5594	18.9454	63.8127	1.21678	0.506979	1.44165	3.26839	25.7381	37.6903	31.0692	1.87609	4.97985	6.89876	0.149809	0.300218	-0.229445	0.28966	0.409108	-0.127328	-0.379254	-0.0105582	0.770062	0.9183	0.996029	51.048	51.894	38.952	41.635	46.954	30.259	42.597
PA14_05010	PA14_05010	A0A0H2ZK31	Hypothetical, unclassified, unknown	hypothetical protein	440240	441586	+	448	PA14_RS02035	DUF1329 domain-containing protein		protein-coding	WP_004365033.1	440240	441586	+	448	0.800716	2.13799	1.00041	1.36589	1.0292	1.30763	0.383533	0.358537	0.126604	1.21333	4.53849	0.180763	0.28316	0.603814	0.603308	0.29667	0.51025	0.23657	0.370519	0.492239	-0.0930578	-0.0600995	0.322277	0.968911	0.974316	141.467	158.083	119.236	131.969	133.723	171.909	264.376
PA14_05020	PA14_05020	A0A0H2ZL11	Hypothetical, unclassified, unknown	hypothetical protein	441599	441856	-	85	PA14_RS02040	hypothetical protein		protein-coding	WP_003084524.1	441599	441856	-	85	48.6326	52.156	62.5882	5.87985	7.26183	3.15153	5.80263	0.135734	89.5405	26.7417	90.8793	17.3513	5.9412	17.2962	0.139847	0.773309	0.303038	-0.254288	0.0989832	-0.0020054	0.163191	-1.0276	0.755746	0.985107	0.738928	60.057	10.499	29.437	21.933	40.913	67.5	46.764
PA14_05030	PA14_05030	A0A0H2ZKU4	Hypothetical, unclassified, unknown	hypothetical protein	441918	442241	-	107	PA14_RS02045	DUF3392 domain-containing protein		protein-coding	WP_003084525.1	441918	442241	-	107	0.024183	0.0989259	0.0423864	0.351743	0.048366	0.069453	0.0847729	0.163564	5.65059	2.88006	9.02321	0.433128	0.0972121	2.22081	0.581437	-1.22943	-0.124832	-0.223514	0.598662	-1.07849	-0.70627	1.00592	0.708751	0.948222	0.851301	8.341	11.999	3.271	5.948	15.102	4.988	10.649
PA14_05040	PA14_05040	A0A0H2ZL77	Energy metabolism	coproporphyrinogen III oxidase	442322	443476	-	384	PA14_RS02050	radical SAM family heme chaperone HemW	hemW	protein-coding	WP_004365036.1	442322	443476	-	384	3.76196	3.801	4.25499	7.99461	0.507279	0.944619	0.686002	1.05481	0.520322	5.38248	1.44165	0.258419	0.595918	1.12678	0.425171	0.502445	0.53518	0.295803	0.0267326	0.400892	0.110009	-0.206642	0.842882	0.985107	0.930381	75.404	113.688	26.464	47.583	60.958	74.15	99.315
PA14_05050	PA14_05050	A0A0H2ZKH4	Carbon molecule anabolism	deoxyribonucleotide triphosphate pyrophosphatase	443597	444190	-	197	PA14_RS02055	RdgB/HAM1 family non-canonical purine NTP pyrophosphatase	rdgB	protein-coding	WP_003084527.1	443597	444190	-	197	119.686	114.5	123.359	108.816	15.4183	7.62587	6.23403	8.73256	115.235	262.368	107.625	23.4407	30.2749	29.3272	0.215173	0.016553	0.0662883	0.315714	-0.0290031	0.347716	-0.148884	0.299161	0.663184	0.945353	0.791993	165.489	104.689	150.755	98.883	90.613	79.803	106.491
PA14_05060	PA14_05060	A0A0H2ZK38	Hypothetical, unclassified, unknown	hypothetical protein	444187	444606	-	139	PA14_RS02060	DUF4426 domain-containing protein		protein-coding	WP_003084528.1	444187	444606	-	139	1175.62	1227.33	1443.02	266.491	121.572	50.8065	132.26	46.8867	157.13	2028.17	105.945	23.835	254.649	22.2716	0.319277	0.461774	0.602717	0.230798	0.335412	0.494578	0.28344	-0.230976	0.711129	0.907038	0.880178	46.377	51.894	41.926	35.687	54.368	55.53	75.933
PA14_05070	PA14_05070	A0A0H2ZL16	Carbon molecule anabolism	methionine biosynthesis protein	444738	445358	-	206	PA14_RS02065	methionine biosynthesis protein MetW	metW	protein-coding	WP_003084530.1	444738	445358	-	206	14.7393	16.5404	15.6319	16.7728	3.15654	0.424901	5.50452	2.80429	ND	ND	ND	ND	ND	ND	0.388633	0.317616	-0.088694	-0.0737192	0.512804	0.358524	-0.477327	-0.391335	0.471148	0.792449	0.791993	94.756	51.294	74.634	30.483	90.888	62.845	82.184
PA14_05080	metX	Q02U23	Carbon molecule anabolism	homoserine O-acetyltransferase	445366	446505	-	379	PA14_RS02070	homoserine O-acetyltransferase		protein-coding	WP_003084535.1	445366	446505	-	379	26.3285	24.8563	21.9538	46.1531	2.33139	1.59611	3.08067	3.63739	1.52836	2.78028	3.477	0.307469	0.306591	0.90869	0.279825	0.412812	-0.182159	-0.0312785	0.100728	-0.219428	-0.461985	-0.444091	0.489842	0.792449	0.753519	167.825	185.08	197.736	125.649	88.142	121.7	203.26
PA14_05110	PA14_05110	A0A0H2ZKU7	Hypothetical, unclassified, unknown	hypothetical protein	446594	448561	-	655	PA14_RS02075	dynamin-like GTPase family protein		protein-coding	WP_003084539.1	446594	448561	-	655	3.85295	4.58135	6.60562	16.1758	1.80055	0.747604	2.39488	0.845066	11.8931	27.5979	9.16477	3.95547	3.93725	4.76011	0.452717	0.510672	0.304269	0.331116	0.456697	0.339845	-0.148448	-0.179556	0.0191007	0.84421	0.750251	502.808	487.448	418.07	460.589	493.43	629.447	608.621
PA14_05120	PA14_05120	A0A0H2ZL83	Hypothetical, unclassified, unknown	hypothetical protein	448669	448839	-	56	PA14_RS02080	DUF167 domain-containing protein		protein-coding	WP_031632852.1	448669	448965	-	98	0.785054	0.85095	0.596052	4.27593	0.0917424	0.227412	0.109077	0.610257	ND	ND	ND	ND	ND	ND	0.883848	1.11689	0.526807	1.57898	-0.357884	0.247035	-0.357041	0.462096	0.533887	0.97887	0.893569	8.675	11.699	35.087	12.267	9.061	2.328	6.945
PA14_05130	PA14_05130	A0A0H2ZKH5	Membrane proteins	hypothetical protein	448962	449555	-	197	PA14_RS02085	YggT family protein		protein-coding	WP_003084544.1	448962	449555	-	197	20.2735	28.3622	30.3262	12.1205	6.19495	5.60879	1.84116	4.65462	353.138	39.5278	160.418	52.7347	10.6038	14.5888	-0.0888848	0.267065	-0.232225	0.323845	0.258338	0.515971	-0.14334	0.0567797	0.470244	0.981783	0.983813	84.747	113.688	82.068	86.988	74.687	37.241	112.51
PA14_05150	proC	A0A0H2ZK42	Carbon molecule anabolism	pyrroline-5-carboxylate reductase	449566	450387	-	273	PA14_RS02090	pyrroline-5-carboxylate reductase	proC	protein-coding	WP_003084546.1	449566	450387	-	273	212.733	211.008	216.704	231.005	20.0749	8.24745	17.2464	38.9817	207.342	115.706	101.674	75.2032	19.6545	43.4114	-0.350223	0.40921	-0.336567	-0.396697	-0.581648	-0.29717	0.0136566	-0.805907	0.193752	0.991766	0.57044	187.177	168.882	171.272	153.901	146.079	156.614	90.286
PA14_05160	PA14_05160	A0A0H2ZL20	Hypothetical, unclassified, unknown	hypothetical protein	450399	451091	-	230	PA14_RS02095	YggS family pyridoxal phosphate-dependent enzyme		protein-coding	WP_004365038.1	450399	451091	-	230	88.1995	91.7106	92.0544	44.7302	8.45536	2.8989	5.83325	3.71179	75.5262	352.46	53.7303	5.73597	31.2908	14.7546	0.624971	0.575621	0.429049	0.535865	0.586674	0.251393	-0.195922	-0.0397563	0.269717	0.910559	0.983813	88.417	122.387	121.02	99.255	135.096	134.668	201.408
PA14_05180	pilT	A0A0H2ZKV1	Motility & Attachment	twitching motility protein PilT	451306	452340	+	344	PA14_RS02100	type IV pilus twitching motility protein PilT	pilT	protein-coding	WP_003084552.1	451306	452340	+	344	163.766	166.321	173.009	157.365	10.2189	5.26418	6.62038	16.2053	54.1616	28.5848	54.4358	0.849313	2.99234	11.2432	-0.0787826	0.0792631	0.0498659	0.0252327	-0.237455	-0.0190955	0.128648	-0.0540304	0.987553	0.985107	0.983813	5726.4	3729.5	4686.19	1609.27	2157.97	1369.95	4836.56
PA14_05190	pilU	A0A0H2ZL88	Motility & Attachment	twitching motility protein PilU	452518	453666	+	382	PA14_RS02105	type IV pilus ATPase PilU	pilU	protein-coding	WP_003110016.1	452518	453666	+	382	70.3397	69.8515	73.2544	101.485	5.159	0.838267	2.67302	3.93621	121.873	122.572	105.585	15.3385	13.0677	12.0241	0.712709	0.567807	0.411992	0.36195	0.976547	0.567914	-0.300717	-0.205858	0.0182474	0.804738	0.841528	98.426	87.291	81.176	95.166	81.277	103.079	138.902
PA14_05200	PA14_05200	A0A0H2ZKH9	Transport of small molecules	cation efflux system protein	453674	454573	-	299	PA14_RS02110	CDF family zinc transporter CzcD	czcD	protein-coding	WP_004365039.1	453674	454573	-	299	9.51655	11.0926	11.9316	3.33238	1.34236	2.1524	0.683572	0.231591	0.243774	7.11691	0.287514	0.487547	1.50208	0.575029	0.525289	0.186457	0.232315	0.534538	0.644645	0.251943	-0.292974	0.348081	0.565909	0.909918	0.82506	119.446	66.593	60.064	68.029	76.335	120.702	119.919
PA14_05210	PA14_05210	A0A0H2ZK47	Membrane proteins	hypothetical protein	454728	455132	+	134	PA14_RS02115	NINE protein		protein-coding	WP_003084560.1	454728	455132	+	134	ND	ND	ND	ND	ND	ND	ND	ND	ND	ND	ND	ND	ND	ND	0.189854	0.293401	0.185018	0.411052	0.0487932	0.178902	-0.00483617	0.117651	0.91903	0.996919	0.955616	81.744	76.792	58.875	57.248	54.642	43.227	71.997
PA14_05220	PA14_05220	A0A0H2ZL24	Carbon molecule anabolism	cystathionine beta-synthase	455375	456748	+	457	PA14_RS02120	pyridoxal-phosphate dependent enzyme		protein-coding	WP_004365040.1	455375	456748	+	457	292.945	288.178	307.557	237.445	23.217	19.4542	24.9262	10.7006	109.071	214.218	120.228	3.28099	29.5949	22.5014	0.264192	0.372393	0.126228	0.232953	0.278059	0.258932	-0.137964	-0.13944	0.789905	0.942932	0.893569	147.139	154.783	154.918	165.054	202.918	171.244	119.224
PA14_05230	PA14_05230	A0A0H2ZKV7	Carbon molecule anabolism	cystathionine gamma-lyase	456745	457929	+	394	PA14_RS02125	cystathionine gamma-synthase		protein-coding	WP_003110017.1	456745	457929	+	394	473.981	435.838	461.817	301.085	45.4447	28.9473	9.38433	40.7265	148.268	201.73	102.414	30.0472	49.4076	9.04787	0.392521	0.362714	0.0988118	0.174252	0.273108	0.196117	-0.293709	-0.188462	0.712021	0.850823	0.858769	171.829	123.287	150.16	221.187	204.566	188.535	243.773
PA14_05250	pyrC	A0A0H2ZL93	Carbon molecule anabolism	dihydroorotase	458157	459428	-	423	PA14_RS02130	dihydroorotase		protein-coding	WP_004365041.1	458157	459428	-	423	335.482	307.012	316.564	251.571	48.5141	52.5406	33.7174	33.7958	26.2771	52.8275	13.2961	6.21054	5.3186	8.76073	-2.30907	-1.80077	-3.75452	-4.6731	-4.66168	-3.96013	-1.44544	-2.87232	0.00701376	0.893575	0.723241	33.031	35.996	8.92	17.844	8.512	15.961	6.019
PA14_05260	pyrB	Q02U10	Carbon molecule anabolism	aspartate carbamoyltransferase	459425	460429	-	334	PA14_RS02135	aspartate carbamoyltransferase catalytic subunit		protein-coding	WP_003084569.1	459425	460429	-	334	308.933	311.474	318.764	265.137	57.1032	37.0641	55.3544	15.0336	175.665	148.265	218.185	14.2753	11.6476	33.0685	-1.46437	-0.0497729	-1.6573	-0.980625	0.193019	-0.554775	-0.192932	-0.930853	0.104536	0.985107	0.751009	22.688	49.495	25.275	20.446	10.16	24.273	22.919
PA14_05270	pyrR	Q02U09	Transcription	bifunctional pyrimidine regulatory protein PyrR/uracil phosphoribosyltransferase	460453	460965	-	170	PA14_RS02140	bifunctional pyr operon transcriptional regulator/uracil phosphoribosyltransferase PyrR	pyrR	protein-coding	WP_003084574.1	460453	460965	-	170	162.122	179.125	185.185	177.725	20.7135	6.14052	11.6981	28.65	127.625	64.013	87.3855	9.92395	8.93389	14.6791	0.532372	0.569811	0.577218	0.697573	0.801506	0.542013	0.0448452	0.127762	0.217487	0.985107	0.915011	102.43	80.991	81.77	136.801	123.014	101.416	186.591
PA14_05280	yqgF	Q02U08	Transcription	Holliday junction resolvase-like protein	461077	461511	-	144	PA14_RS02145	Holliday junction resolvase RuvX	ruvX	protein-coding	WP_003084575.1	461077	461511	-	144	20.0972	22.6896	23.1232	25.9693	3.85413	2.12861	3.84327	1.82774	4.29547	5.12797	1.78224	0.725159	1.02296	0.767191	0.182214	0.105383	-0.0323244	-0.232749	-0.306448	0.800067	-0.214539	-0.338132	0.455718	0.968911	0.880178	0	0	0	0	0	0	0
PA14_05290	PA14_05290	Q02U07	Transcription	hypothetical protein	461511	462080	-	189	PA14_RS02150	YqgE/AlgH family protein		protein-coding	WP_003084577.1	461511	462080	-	189	4.08978	3.74791	4.21919	8.92297	0.327276	0.337168	0.61084	1.51106	16.5981	44.6818	15.8698	2.34145	4.20994	12.4094	-1.50755	0.858569	-2.77702	-0.0714525	-1.41886	-1.82005	-1.26947	-0.930021	0.324691	0.893028	0.917368	1.668	4.5	0	20.074	14.004	3.658	8.797
PA14_05300	PA14_05300	A0A0H2ZKI4	Membrane proteins	TonB domain-containing protein	462129	463088	-	319	PA14_RS02155	TonB family protein		protein-coding	WP_003084580.1	462129	463022	-	297	20.5849	23.7487	23.3084	24.5335	1.21777	0.829351	1.84249	2.38007	31.1966	50.6824	32.0118	4.99287	3.20026	8.57579	0.442944	0.512822	0.264414	0.196538	0.171103	0.353717	-0.178531	-0.316284	0.774316	0.947111	0.82506	299.282	305.067	211.711	307.059	277.606	271.331	318.548
PA14_05310	gshB	A0A0H2ZK52	Carbon molecule anabolism	glutathione synthetase	463169	464122	-	317	PA14_RS02160	glutathione synthase	gshB	protein-coding	WP_003100943.1	463169	464122	-	317	276.707	295.077	315.26	193.913	21.3372	18.0201	16.3222	26.3688	269.73	233.181	193.08	11.5983	42.7369	102.871	-0.429453	0.0349378	-0.277695	0.078795	-0.195747	0.230364	0.151758	0.0438572	0.946726	0.985107	0.989572	39.704	41.995	46.386	19.331	43.384	36.244	43.06
PA14_05320	pilG	A0A0H2ZL28	Two-component regulatory systems	twitching motility protein PilG	464377	464784	+	135	PA14_RS02165	twitching motility response regulator PilG	pilG	protein-coding	WP_003084583.1	464377	464784	+	135	117.736	150.888	146.203	315.493	5.59882	2.82155	3.64718	8.80899	100.33	78.8739	82.4441	17.6531	5.2791	7.10289	0.453793	0.438934	0.184858	0.484903	0.0983003	0.382424	-0.268934	0.0459685	0.509525	0.882443	0.982075	190.847	202.478	149.566	179.18	132.35	190.53	246.551
PA14_05330	pilH	A0A0H2ZKW2	Two-component regulatory systems	twitching motility protein PilH	464831	465196	+	121	PA14_RS02170	twitching motility response regulator PilH	pilH	protein-coding	WP_003084587.1	464831	465196	+	121	310.677	372.318	377.867	526.514	44.3772	7.33765	9.89156	29.4927	627.528	464.975	639.582	18.8669	46.7878	70.9596	-0.213027	-0.284008	-0.421715	-0.354165	-0.434065	-0.389308	-0.208687	-0.0701569	0.952641	0.968185	0.983813	0.667	0	0	0	0	0	0.232
PA14_05340	pilI	A0A0H2ZL98	Chemotaxis	twitching motility protein PilI	465247	465783	+	178	PA14_RS02175	chemotaxis protein CheW		protein-coding	WP_003084590.1	465247	465783	+	178	27.6585	28.0914	25.7744	50.3716	4.19975	0.226472	1.06772	4.01647	40.6226	7.73609	30.103	9.15445	0.8064	12.8001	0.904307	0.469508	0.607095	0.882019	0.543581	0.508977	-0.297211	0.412511	0.217487	0.882082	0.782843	55.386	41.995	73.445	54.646	78.531	82.131	122.234
PA14_05360	pilJ	A0A0H2ZKI7	Chemotaxis	twitching motility protein PilJ	465868	467916	+	682	PA14_RS02180	chemotaxis chemoreceptor PilJ	pilJ	protein-coding	WP_003084592.1	465868	467916	+	682	616.902	659.375	617.692	885.382	48.7297	18.9707	66.414	21.7886	579.858	159.814	457.161	73.0896	6.69147	58.1205	0.421596	0.406966	0.473243	0.233031	0.407753	0.45055	0.0516466	-0.173935	0.133121	0.984937	0.791993	740.031	651.53	670.815	636.051	512.101	549.311	727.845
PA14_05380	pilK	A0A0H2ZK56	Chemotaxis	methyltransferase PilK	467977	468852	+	291	PA14_RS02185	type 4 fimbrial methyltransferase PilK	pilK	protein-coding	WP_003084594.1	467977	468852	+	291	13.2216	19.0954	20.8435	12.0502	1.18239	1.87497	3.36332	0.325724	50.5664	40.2622	21.9283	49.7526	6.83248	13.2123	0.563947	0.233095	0.249196	0.181373	0.0928172	0.260057	-0.314751	-0.0517217	0.522416	0.822452	0.980289	115.442	143.685	103.477	92.192	98.851	114.384	141.68
PA14_05390	chpA	A0A0H2ZL32	Chemotaxis	ChpA	468864	476294	+	2476	PA14_RS02190	chemotaxis signal transduction system protein ChpA	chpA	protein-coding	WP_004365046.1	468864	476294	+	2476	792.878	879.197	689.066	801.517	206.42	109.109	68.7824	42.4877	257.063	160.074	180.998	24.5158	14.0017	43.6554	0.44701	0.467129	0.208045	0.366716	0.419991	0.342423	-0.238966	-0.100413	0.00146767	0.292047	0.791993	1249.51	1162.38	1270.86	1204.44	1041.5	985.236	1427.91
PA14_05400	PA14_05400	A0A0H2ZKW7	Hypothetical, unclassified, unknown	methylesterase	476287	477318	+	343	PA14_RS02195	chemotaxis protein CheB		protein-coding	WP_004365048.1	476287	477318	+	343	5.05889	8.15894	5.01938	25.2827	0.974101	1.20585	0.974663	1.52761	19.3841	20.7784	24.107	2.97775	1.7012	3.3161	0.0702452	0.3108	0.492317	0.0759745	-0.450729	0.140326	0.422072	-0.234826	0.782111	0.91309	0.936249	24.023	29.097	27.356	28.996	61.232	55.53	38.661
PA14_05410	PA14_05410	A0A0H2ZLA3	Chemotaxis	chemotaxis protein	477315	477821	+	168	PA14_RS02200	chemotaxis protein CheW		protein-coding	WP_003084602.1	477315	477821	+	168	42.5389	51.3987	38.6107	94.197	1.54016	4.32614	1.24306	6.07786	15.9585	5.01035	7.02064	5.95813	0.382173	4.10953	0.500468	0.424252	0.337441	0.663161	0.554738	0.409622	-0.163027	0.238909	0.423559	0.942932	0.83285	68.064	76.492	54.415	53.531	49.975	47.882	89.129
PA14_05420	PA14_05420	A0A0H2ZKJ1	Transcription	transcriptional regulator	477829	478623	+	264	PA14_RS02205	AraC family transcriptional regulator		protein-coding	WP_003128976.1	477829	478623	+	264	0	0.00638127	0	0.37724	0	0.0127625	0	0.0373895	ND	ND	ND	ND	ND	ND	0.343584	0.404184	0.43018	0.450496	0.511719	0.231678	0.0865964	0.0463119	0.510535	0.979505	0.980289	72.068	94.79	99.314	117.842	120.817	156.281	140.985
PA14_05430	PA14_05430	A0A0H2ZK58	Chemotaxis	chemotaxis protein	478700	479311	+	203	PA14_RS02210	LysE family translocator		protein-coding	WP_003084610.1	478700	479311	+	203	ND	ND	ND	ND	ND	ND	ND	ND	ND	ND	ND	ND	ND	ND	0.435055	0.300434	0.263984	0.547838	0.183326	0.0200579	-0.171071	0.247404	0.614382	0.950034	0.850153	112.773	69.293	129.941	115.24	75.786	84.791	137.744
PA14_05440	PA14_05440	A0A0H2ZL36	Hypothetical, unclassified, unknown	hypothetical protein	479319	480734	-	471	PA14_RS02215	hypothetical protein		protein-coding	WP_003128978.1	479319	480734	-	471	15.9309	15.8554	15.5559	22.59	3.87104	2.57273	2.85921	4.89421	0.117782	2.99616	0	0.138368	0.500418	0	0.499296	0.634655	0.343623	0.212618	0.778903	0.0812064	-0.155673	-0.422037	0.169771	0.949935	0.751009	128.788	102.589	126.67	159.477	133.998	150.296	195.389
PA14_05450	PA14_05450	A0A0H2ZKX2	Hypothetical, unclassified, unknown	16S ribosomal RNA methyltransferase RsmE	480769	481491	-	240	PA14_RS02220	16S rRNA (uracil(1498)-N(3))-methyltransferase		protein-coding	WP_011666535.1	480769	481491	-	240	39.3883	36.5694	41.0884	40.5681	1.25481	4.40518	3.71525	4.73583	5.52265	25.7805	2.89854	0.756523	1.97094	1.76382	0.506048	0.2847	0.0576235	0.228176	0.207913	0.536178	-0.448425	-0.0565237	0.468383	0.736803	0.980289	119.78	72.592	123.399	130.11	86.494	97.094	206.501
PA14_05460	bioA	A0A0H2ZLA8	Carbon molecule anabolism	adenosylmethionine-8-amino-7-oxononanoate aminotransferase	481584	482987	-	467	PA14_RS02225	adenosylmethionine--8-amino-7-oxononanoate transaminase		protein-coding	WP_003084617.1	481584	482987	-	467	77.522	78.8285	83.033	170.697	8.75829	5.14581	5.78386	1.31443	30.5812	31.1369	37.7048	11.4874	1.86239	1.60824	-1.06092	-0.581622	-0.313575	0.00976338	-1.54944	-0.237202	0.747341	0.591385	0.696083	0.921672	0.894677	0	0.6	0.595	1.115	0.275	0	0.232
PA14_05480	PA14_05480	A0A0H2ZKJ4	Carbon molecule anabolism	hypothetical protein	483161	484651	+	496	PA14_RS02230	flavin monoamine oxidase family protein		protein-coding	WP_004365053.1	483161	484651	+	496	63.2061	97.3763	25.5842	289.512	9.76379	9.71958	1.67921	17.3604	187.778	87.551	204.05	30.9597	3.44347	18.3979	0.565746	0.397482	0.100242	0.284457	0.387424	0.251973	-0.465504	-0.113025	0.0206	0.0766941	0.850153	357.003	290.069	396.661	475.83	343.231	342.488	489.629
PA14_05500	PA14_05500	A0A0H2ZK62	Energy metabolism	hypothetical protein	484832	485401	+	189	PA14_RS02235	cytochrome b/b6 domain-containing protein		protein-coding	WP_003106133.1	484832	485401	+	189	1.82552	1.64275	2.35253	0.498658	0.278638	0.373872	1.03855	0.612265	5.56193	0.802923	0.675973	1.07762	0.071141	0.81357	0.0732314	0.398048	0.144866	0.442694	0.266372	0.0188597	0.0716349	0.044646	0.789783	0.985107	0.983813	44.709	37.496	114.479	43.122	47.778	90.444	80.795
PA14_05510	PA14_05510	Q02TY9	Membrane proteins	hypothetical protein	485413	485988	+	191	PA14_RS02240	YceI family protein		protein-coding	WP_003084626.1	485413	485988	+	191	3966.32	4706.81	4550.25	1534.66	364.183	281.844	190.072	100.667	466.493	122.829	200.243	48.1066	15.6173	31.7256	0.438547	0.418485	0.24715	0.860916	0.227871	0.458287	-0.191397	0.442432	0.829345	0.985107	0.848163	24.023	26.397	13.381	20.074	38.442	15.628	54.866
PA14_05520	mexR	A0A0H2ZL40	Transcription	multidrug resistance operon repressor MexR	486057	486500	-	147	PA14_RS02245	MarR family transcriptional repressor MexR	mexR	protein-coding	WP_004365054.1	486057	486500	-	147	15.1311	14.9232	14.0987	6.79555	2.73611	1.53706	1.54478	1.98762	5.79271	3.19758	2.83601	1.13552	1.38654	2.40118	0.499193	-0.551099	-1.55463	-1.4356	0.315263	0.0256569	-2.05382	-0.884498	0.000127493	0.00253469	0.723241	596.229	473.049	547.713	430.106	431.923	432.267	553.292
PA14_05530	mexA	A0A0H2ZKX6	Transport of small molecules	RND multidrug efflux membrane fusion protein MexA	486775	487926	+	383	PA14_RS02250	multidrug efflux RND transporter periplasmic adaptor subunit MexA	mexA	protein-coding	WP_003118819.1	486775	487926	+	383	2526.35	2413.2	2207.26	731.007	298.323	339.358	276.172	8.23043	197.692	135.272	109.601	55.2004	14.2257	10.307	1.32218	1.36438	1.09557	0.0704512	0.716035	2.06553	-0.226614	-1.29393	0.811437	0.985107	0.829257	2.002	0	0.297	1.487	1.648	2.993	8.334
PA14_05540	mexB	A0A0H2ZLB4	Transport of small molecules	RND multidrug efflux transporter MexB	487942	491082	+	1046	PA14_RS02255	multidrug efflux RND transporter permease subunit MexB	mexB	protein-coding	WP_003107312.1	487942	491082	+	1046	1423.09	1247.86	1324.11	451.49	226.177	103.168	137.38	38.4773	168.83	81.4641	64.3707	23.0836	5.20089	25.4824	1.0981	0.0665208	0.162977	1.13302	-0.406019	-1.24947	-0.935121	1.0665	0.682643	0.942919	0.860891	7.674	12.899	7.731	6.32	5.217	0.333	24.308
PA14_05550	oprM	A0A0H2ZKJ8	Membrane proteins	major intrinsic multiple antibiotic resistance efflux outer membrane protein OprM precursor	491084	492541	+	485	PA14_RS02260	multidrug efflux RND transporter outer membrane channel subunit OprM	oprM	protein-coding	WP_003084633.1	491084	492541	+	485	2102.63	1976.03	2057.21	651.636	390.192	159.527	261.267	13.1523	79.631	66.3137	29.6974	4.57972	2.85412	11.5655	0.917046	0.716389	-0.414834	-0.0758331	0.491198	-0.12245	-1.33188	-0.792222	0.425649	0.508785	0.791993	0	0	0	0	0.549	0	0.232
PA14_05560	PA14_05560	A0A0H2ZK67	Transcription	ATP-dependent RNA helicase	492637	494556	-	639	PA14_RS02265	DEAD/DEAH box helicase		protein-coding	WP_003084635.1	492637	494556	-	639	457.365	494.024	467.617	968.996	44.7988	16.1476	23.6064	69.409	534.195	709.219	206.084	62.8578	21.3098	21.2789	0.0673809	-0.137531	-0.217797	-0.299274	-0.324419	-0.276128	-0.285178	-0.161744	0.92274	0.934076	0.942598	505.477	502.446	626.51	427.875	451.967	374.41	695.203
PA14_05580	PA14_05580	A0A0H2ZL45	Hypothetical, unclassified, unknown	hypothetical protein	494807	495877	-	356	PA14_RS02270	hypothetical protein		protein-coding	WP_003084637.1	494807	495877	-	356	5.895	8.35679	9.4974	34.2668	0.751091	0.483975	0.456783	2.10291	0.834153	6.36135	0	0.816133	1.25355	0	0.198708	0.286662	0.178422	0.105429	0.270822	0.224821	-0.0202852	-0.181234	0.588475	0.985107	0.791993	275.26	345.263	344.031	377.69	418.193	433.264	422.493
PA14_05590	metF	A0A0H2ZKY2	Carbon molecule anabolism	5,10-methylenetetrahydrofolate reductase	495947	496819	-	290	PA14_RS02275	methylenetetrahydrofolate reductase [NAD(P)H]	metF	protein-coding	WP_003084639.1	495947	496795	-	282	106.94	100.619	97.8781	209.842	13.7355	5.7609	9.98702	10.0117	16.7618	13.4328	7.08303	2.08801	2.12369	3.73156	0.196448	0.283136	0.0757196	-0.507576	-0.619713	-0.668328	-0.120729	-0.790712	0.0727521	0.97887	0.596172	49.714	60.893	73.445	48.698	75.786	74.15	66.21
PA14_05600	PA14_05600	A0A0H2ZLB9	Hypothetical, unclassified, unknown	hypothetical protein	496862	497416	-	184	PA14_RS02280	HD domain-containing protein		protein-coding	WP_004365055.1	496862	497416	-	184	20.0607	24.0831	25.273	13.7128	2.22355	1.6998	1.51211	3.70624	ND	ND	ND	ND	ND	ND	0.636151	0.14608	-0.117756	0.0596518	0.194446	0.0671562	-0.753907	-0.0864285	0.561888	0.522118	0.975438	202.858	77.992	75.824	71.003	72.49	96.761	132.42
PA14_05620	sahH	Q02TY0	Carbon molecule anabolism	S-adenosyl-L-homocysteine hydrolase	497457	498866	-	469	PA14_RS02285	adenosylhomocysteinase	ahcY	protein-coding	WP_004365056.1	497457	498866	-	469	395.235	373.494	367.342	896.831	26.5431	18.7425	21.8034	45.0198	329.14	324.48	347.937	23.2049	22.5643	20.1417	0.197656	0.341858	-2.80087	-2.32084	-1.85554	-1.2166	-2.99853	-2.66269	0.213914	0.459078	0.706806	9.008	12.599	0	0.372	0	0.998	2.547
PA14_05630	PA14_05630	A0A0H2ZKK1	Hypothetical, unclassified, unknown	hypothetical protein	499155	499589	+	144	PA14_RS02290	DUF2946 domain-containing protein		protein-coding	WP_003160904.1	499173	499589	+	138	ND	ND	ND	ND	ND	ND	ND	ND	ND	ND	ND	ND	ND	ND	0.548008	0.48571	0.409474	0.365556	0.531699	0.332254	-0.138535	-0.120154	0.470213	0.943857	0.916301	146.472	97.49	101.395	129.738	101.322	181.22	158.117
PA14_05640	PA14_05640	A0A0H2ZK72	Membrane proteins	hypothetical protein	499715	501907	+	730	PA14_RS02295	TonB-dependent receptor		protein-coding	WP_004365058.1	499715	501907	+	730	17.043	19.7927	17.7933	2.34754	7.00298	5.00761	6.28599	0.641203	ND	ND	ND	ND	ND	ND	0.385882	0.366676	0.272651	0.223158	0.274981	0.270569	-0.113231	-0.143517	0.360456	0.91815	0.82506	472.446	489.547	492.407	456.5	475.032	420.961	642.189
PA14_05650	PA14_05650	A0A0H2ZL52	Membrane proteins	hypothetical protein	501918	503396	+	492	PA14_RS02300	PepSY domain-containing protein		protein-coding	WP_004365060.1	501918	503396	+	492	1.19144	0.569372	0.688194	0.0806657	0.887532	0.378271	0.308167	0.0403833	ND	ND	ND	ND	ND	ND	0.483862	0.251087	0.0149073	0.144614	0.371032	0.108286	-0.468955	-0.106473	0.241582	0.382594	0.909314	161.152	161.083	207.251	181.782	244.93	208.153	294.935
PA14_05660	PA14_05660	A0A0H2ZKY6	Transcription	transcriptional regulator	503481	504101	+	206	PA14_RS02305	TetR/AcrR family transcriptional regulator		protein-coding	WP_003084655.1	503481	504101	+	206	24.5412	24.6103	22.1753	12.4974	3.88818	3.43366	5.1719	1.0308	1.92383	3.13176	1.68879	1.46164	2.06414	0.704754	0.657544	0.577935	0.556401	0.267898	0.955497	0.477954	-0.101143	-0.310037	0.026058	0.967127	0.785578	96.424	154.483	119.236	141.634	77.708	111.724	225.484
PA14_05690	codA	A0A0H2ZLC4	Carbon molecule anabolism	cytosine deaminase	504138	505409	-	423	PA14_RS02310	cytosine deaminase		protein-coding	WP_003084657.1	504138	505409	-	423	69.897	77.2731	71.6843	87.9017	7.07403	7.16793	5.85145	3.33239	108.545	13.344	10.0519	5.97797	2.7537	2.76033	0.488459	0.864766	0.726686	0.441292	0.302163	0.451193	0.238227	-0.423473	0.379371	0.919793	0.783769	107.768	111.588	89.501	107.062	111.207	172.242	172.933
PA14_05700	codB	A0A0H2ZKK5	Carbon molecule anabolism	cytosine permease	505399	506649	-	416	PA14_RS02315	cytosine permease	codB	protein-coding	WP_003084659.1	505399	506649	-	416	7.82802	8.04677	5.53896	4.19267	0.5927	0.455829	0.358953	0.771201	7.43011	0.0461463	0	1.72835	0.0645916	0	-0.0493789	0.400051	-0.0528864	0.322443	0.445578	0.475436	-0.00350748	-0.0776084	0.178874	0.996919	0.955616	112.439	90.29	141.24	132.34	115.326	103.412	143.069
PA14_05740	PA14_05740	A0A0H2ZK76	Carbon molecule anabolism	dihydropyrimidine dehydrogenase	506831	508108	-	425	PA14_RS02320	NAD-dependent dihydropyrimidine dehydrogenase subunit PreA	preA	protein-coding	WP_003118829.1	506831	508108	-	425	0.573997	0.449351	0.196375	0.188507	0.495142	0.309643	0.39275	0.220362	1.04233	0.537171	0.158065	0.853507	0.349047	0.210721	0.740679	0.690233	0.039612	1.09354	0.0959629	0.393195	-0.701067	0.403309	0.0616565	0.616381	0.785578	35.7	35.396	27.951	66.17	35.971	42.562	65.515
PA14_05750	PA14_05750	A0A0H2ZL57	Carbon molecule anabolism	oxidoreductase	508105	509472	-	455	PA14_RS02325	NAD(P)-dependent oxidoreductase		protein-coding	WP_004365064.1	508105	509472	-	455	0.360928	0.0210408	0	0	0.254638	0.0310336	0	0	ND	ND	ND	ND	ND	ND	0.505353	0.543735	0.26841	0.36234	0.335189	0.35973	-0.236942	-0.181395	0.564706	0.895253	0.863827	142.468	128.986	132.617	122.675	108.461	115.714	162.052
PA14_05770	dhT	A0A0H2ZKY9	Carbon molecule anabolism	phenylhydantoinase	509567	511006	-	479	PA14_RS02330	dihydropyrimidinase	hydA	protein-coding	WP_003099919.1	509567	511006	-	479	18.8244	15.1272	16.0984	1.2308	13.5301	9.23187	9.00883	1.71738	5.69932	13.911	1.36144	4.46577	2.2651	1.54708	0.469689	0.689364	0.377376	0.723172	0.296395	0.641789	-0.0923132	0.0338073	0.181554	0.981866	0.983813	198.187	193.779	130.833	195.536	191.386	229.766	215.992
PA14_05775	PA14_05775	A0A0H2ZL41	Hypothetical, unclassified, unknown	hypothetical protein	511113	511229	-	38	PA14_RS02340	NCS1 family nucleobase:cation symporter-1		protein-coding	WP_003084674.1	511622	513112	+	496	ND	ND	ND	ND	ND	ND	ND	ND	ND	ND	ND	ND	ND	ND	ND	ND	ND	ND	ND	ND	ND	ND	ND	ND	ND	ND	ND	ND	ND	ND	ND	ND
PA14_05790	PA14_05790	A0A0H2ZLC8	Carbon molecule anabolism	transporter	511622	513112	+	496	PA14_RS02345	Zn-dependent hydrolase		protein-coding	WP_003084676.1	513171	514454	+	427	0.556562	0.389636	0	0.00546221	0.27383	0.174579	0	0.0109244	5.39469	0.442451	0.269284	0.736669	0.884902	0.538569	0.0621559	0.343249	0.225324	0.178358	0.257086	0.171471	0.163168	-0.164891	0.576976	0.900039	0.82506	199.188	207.578	218.55	277.692	246.578	188.535	219.233
PA14_05810	amaB	A0A0H2ZKK9	Carbon molecule anabolism	allantoate amidohydrolase	513171	514454	+	427	PA14_RS02350	CaiB/BaiF CoA-transferase family protein		protein-coding	WP_003084679.1	514655	515878	-	407	79.2682	47.8266	34.3395	2.83637	23.8665	15.3293	11.3396	0.800978	207.656	14.8354	6.30764	66.5829	1.56934	4.0732	0.449407	0.429065	0.395343	0.554524	0.170867	0.609081	-0.0540635	0.125459	0.302196	0.985107	0.905055	114.775	103.189	129.941	201.484	103.519	122.032	182.193
PA14_05820	PA14_05820	A0A0H2ZK81	Energy metabolism	hypothetical protein	514655	515878	-	407	PA14_RS02355	acyl-CoA dehydrogenase		protein-coding	WP_003084682.1	515998	517179	-	393	108.381	101.743	104.763	23.9554	6.82401	4.47477	7.68507	1.22656	34.987	21.501	12.9695	5.60584	3.37344	3.85954	0.600268	0.48962	0.626356	0.664361	0.709778	0.448754	0.0260879	0.174742	0.161014	0.985107	0.860258	128.121	167.382	154.918	168.771	138.391	83.793	242.384
PA14_05840	gcdH	A0A0H2ZL63	Carbon molecule anabolism	glutaryl-CoA dehydrogenase	515998	517179	-	393	PA14_RS02360	LysR family transcriptional regulator		protein-coding	WP_003109731.1	517400	518308	+	302	211.343	187.249	190.344	47.9848	20.3234	19.1855	20.688	9.45136	61.5353	42.8181	30.2195	9.70628	2.20927	6.19822	0.50691	0.442211	0.419681	0.368364	0.351883	0.3238	-0.0872283	-0.0738476	0.844645	0.985107	0.977472	96.424	94.19	76.418	126.392	88.416	94.766	93.064
PA14_05850	PA14_05850	A0A0H2ZKZ4	Transcription	LysR family transcriptional regulator	517400	518308	+	302	PA14_RS02365	acyl-CoA thioesterase		protein-coding	WP_003084686.1	518460	518864	+	134	17.0804	16.8606	16.3684	6.42306	0.604196	1.23932	1.42834	0.980433	2.64998	2.85148	1.84446	0.595301	0.392783	0.74358	0.222867	0.284227	0.455566	0.166689	0.221888	0.184275	0.232699	-0.117538	0.773341	0.900039	0.933098	118.779	81.891	150.16	124.905	135.37	116.38	108.575
PA14_05860	PA14_05860	A0A0H2ZLD3	Carbon molecule anabolism	hypothetical protein	518460	518864	+	134	PA14_RS02370	inorganic phosphate transporter		protein-coding	WP_003117914.1	518907	520529	-	540	188.074	200.728	200.448	152.783	37.5543	21.7518	37.0946	28.8337	51.6364	109.65	24.2111	5.45993	15.3426	2.47537	0.537445	0.403713	0.486395	0.436903	-0.0533891	-0.0793672	-0.0510503	0.0331905	0.836076	0.985107	0.990595	36.034	40.496	43.413	27.137	27.459	27.931	59.033
PA14_05870	PA14_05870	A0A0H2ZKL2	Transport of small molecules	phosphate transporter	518907	520529	-	540	PA14_RS02375	nodulation protein NfeD		protein-coding	WP_004365143.1	520909	522240	+	443	0.021187	0.0728385	0.0667376	0.120868	0.0423739	0.0605813	0.0449642	0.0878054	ND	ND	ND	ND	ND	ND	0.472834	0.372452	0.341272	0.492514	0.396868	0.291654	-0.131562	0.120061	0.15578	0.909918	0.860489	361.341	394.158	409.744	404.456	431.923	348.806	499.12
PA14_05880	PA14_05880	A0A0H2ZK87	Membrane proteins	membrane-bound protease	520909	522240	+	443	PA14_RS02380	slipin family protein		protein-coding	WP_003084693.1	522237	523031	+	264	34.1206	32.0003	53.1589	4.40224	9.6262	5.0636	10.4493	1.04696	47.4804	641.192	73.5231	2.09514	49.5888	9.83594	0.584625	0.224118	0.404293	0.519681	0.483644	0.526264	-0.180332	0.295563	0.402488	0.921672	0.791993	93.755	123.587	103.477	131.969	118.072	77.476	176.637
PA14_05890	PA14_05890	A0A0H2ZL69	Membrane proteins	stomatin-like protein	522237	523031	+	264	PA14_RS02385	transporter substrate-binding domain-containing protein		protein-coding	WP_011666536.1	523139	523870	+	243	211.477	251.345	482.941	19.5431	35.1216	22.6703	24.9026	1.9535	117.985	2188.6	229.376	33.0032	241.358	36.6529	0.693936	0.678316	0.380739	0.484502	0.642495	0.448412	-0.313197	-0.193813	0.342566	0.858179	0.867291	102.764	56.394	101.395	153.901	116.973	100.419	148.625
PA14_05910	PA14_05910	A0A0H2ZKZ8	Transport of small molecules	periplasmic transport system	523139	523870	+	243	PA14_RS02390	YccS family putative transporter	yccS	protein-coding	WP_003084700.1	523867	526068	-	733	6.54965	7.52925	6.53139	1.43143	1.43636	0.703733	1.17159	0.750345	ND	ND	ND	ND	ND	ND	0.179802	0.0605637	-0.156352	0.00133106	-0.0580473	0.352792	-0.336154	-0.0592326	0.94304	0.936129	0.985175	89.751	89.99	38.06	76.951	82.925	71.158	53.477
PA14_05920	PA14_05920	A0A0H2ZLD9	Membrane proteins	hypothetical protein	523867	526068	-	733	PA14_RS02395	ATP-dependent RNA helicase DbpA	dbpA	protein-coding	WP_003084703.1	526330	527706	-	458	45.9887	51.6037	54.1524	14.9742	8.66142	3.36522	1.02397	2.3276	11.2185	12.9534	2.21869	3.13071	3.49396	1.51528	0.416002	0.194487	0.160476	0.206663	0.193937	0.164548	-0.255526	0.0121759	0.493174	0.762211	0.989572	276.594	264.572	305.673	247.952	221.041	226.441	431.29
PA14_05950	dbpA	A0A0H2ZKL6	Transcription	ATP-dependent RNA helicase DbpA	526330	527706	-	458	PA14_RS02400	cold-shock protein		protein-coding	WP_003084710.1	528054	528263	+	69	167.543	136.104	136.999	216.088	50.3418	25.5038	24.3389	7.9812	7.05691	36.3261	4.19093	2.1006	1.751	3.13558	0.469517	0.331832	0.451255	0.348221	0.421398	0.155619	-0.0182622	0.0163895	0.161161	0.985107	0.988898	302.619	311.067	271.181	308.918	294.355	398.683	429.67
PA14_05960	PA14_05960	A0A0H2ZK92	Transcription	cold-shock protein	528054	528263	+	69	PA14_RS02405	ATP-dependent zinc protease		protein-coding	WP_003113272.1	528414	528938	+	174	1288.56	2218.41	1693.88	2194.7	240.296	206.969	129.28	490.818	13770.1	12539.5	8584.58	1106.51	703.778	1416.03	-1.48108	-1.35404	-1.70827	-1.18096	-0.74705	-1.69032	-0.227187	0.173077	0.743402	0.985107	0.983813	0	3.3	0	0.743	0.549	2.66	3.473
PA14_05970	PA14_05970	A0A0H2ZL74	Hypothetical, unclassified, unknown	hypothetical protein	528414	528938	+	174	PA14_RS02410	multidrug transporter subunit MdtD	mdtD	protein-coding	WP_003084717.1	529041	530474	-	477	20.2552	26.2696	18.8208	25.0231	4.91622	3.34622	3.30587	5.17906	161.487	10.8776	123.392	19.1014	0.8896	11.941	0.492919	0.01578	-0.119684	-0.037235	0.179194	-0.187787	-0.612603	-0.053015	0.284597	0.37966	0.981341	86.081	89.39	85.041	105.575	82.101	159.274	138.207
PA14_05990	PA14_05990	A0A0H2ZL03	Transport of small molecules	EmrB/QacA family drug resistance transporter	529041	530474	-	477	PA14_RS02415	AAA family protein disaggregase ClpG	clpG	protein-coding	WP_015502235.1	530849	533647	+	932	10.365	12.8159	11.9203	5.63685	0.998613	0.879262	0.979503	0.591015	4.37435	4.96527	3.36981	2.60284	0.427094	3.50361	0.442071	0.432169	0.401938	0.412175	0.471052	0.406642	-0.0401332	-0.0199934	0.0849262	0.985107	0.983813	399.71	509.945	400.229	409.66	430.55	466.848	563.015
PA14_06000	PA14_06000	A0A0H2ZLE4	Translation, post-translational modification, degradation	ClpA/B protease ATP binding subunit	531095	533647	+	850	PA14_RS02420	DUF2780 domain-containing protein		protein-coding	WP_003084725.1	533749	534327	+	192	3729.92	3572.92	3597.53	235.343	423.219	256.38	194.845	26.6376	744.68	840.849	346.953	57.8874	88.7025	30.2945	0.456049	0.337242	0.126681	0.17079	0.387369	0.129422	-0.329368	-0.166453	0.0680428	0.392998	0.791993	433.742	417.855	470.403	358.36	386.341	364.434	590.333
PA14_06010	PA14_06010	A0A0H2ZKM0	Hypothetical, unclassified, unknown	hypothetical protein	533749	534327	+	192	PA14_RS02425	acyltransferase		protein-coding	WP_003099939.1	534444	535331	-	295	27.5682	37.2718	10.4449	33.7789	7.80955	6.6721	1.29383	4.02719	50.0565	3.40549	25.7142	4.78592	0.500984	7.47865	0.55138	0.338554	0.429512	0.40796	1.01108	-0.096216	-0.121867	0.0694063	0.330641	0.985107	0.983813	41.039	68.693	34.195	29.368	63.978	39.237	57.644
PA14_06030	PA14_06030	A0A0H2ZL80	Carbon molecule anabolism	acyltransferase	534444	535331	-	295	PA14_RS02430	ATP-dependent zinc protease		protein-coding	WP_003084733.1	535474	535983	+	169	33.7909	37.7344	39.3913	25.2434	6.88727	1.30365	2.2102	4.66849	24.055	24.7921	18.9652	2.59099	2.0308	16.9599	0.324642	0.101675	0.134821	0.0788846	0.43428	0.157504	-0.189821	-0.0227902	0.809235	0.942932	0.989572	98.426	81.891	131.13	85.129	107.363	110.062	140.754
PA14_06040	PA14_06040	A0A0H2ZK97	Hypothetical, unclassified, unknown	hypothetical protein	535279	535983	+	234	PA14_RS02435	two-component system response regulator CreB	creB	protein-coding	WP_004365157.1	536068	536757	+	229	337.238	368.188	384.341	50.6066	41.9244	15.935	37.0747	6.33446	138.231	112.894	199.353	28.5805	10.3213	83.7265	0.502943	0.535846	-0.206668	0.25244	0.447818	0.551437	-0.709611	-0.283406	0.187484	0.418633	0.82506	73.736	53.994	111.803	100.37	100.498	107.734	120.613
PA14_06060	creB	A0A0H2ZL08	Two-component regulatory systems	DNA-binding response regulator CreB	536068	536757	+	229	PA14_RS02440	two-component system sensor histidine kinase CreC	creC	protein-coding	WP_003084735.1	536757	538181	+	474	24.3512	25.8099	23.0633	37.9087	4.2362	2.20615	1.80354	1.01565	5.40045	24.9612	1.86395	1.46562	2.57417	1.75541	0.370165	0.218342	0.0521086	0.523371	0.375942	0.0702603	-0.318057	0.30503	0.615034	0.889083	0.82506	105.099	108.588	69.579	110.779	154.866	105.074	149.782
PA14_06070	creC	A0A0H2ZLE9	Two-component regulatory systems	sensory histidine kinase CreC	536757	538181	+	474	PA14_RS02445	cell envelope integrity protein CreD	creD	protein-coding	WP_004365158.1	538283	539641	+	452	21.2386	22.0956	23.3195	23.0885	2.34287	1.42721	1.99853	2.52371	5.15635	0.968913	3.75547	1.4374	0.0620869	1.65689	0.204055	0.244753	0.306599	0.153077	0.373204	0.281769	0.102544	-0.0916756	0.557235	0.944819	0.914859	161.819	199.479	281.29	257.989	223.787	252.377	234.05
PA14_06080	creD	A0A0H2ZKM3	Membrane proteins	hypothetical protein	538283	539641	+	452	PA14_RS02450	hypothetical protein		protein-coding	WP_003084737.1	539691	539993	+	100	1.80251	1.32159	2.22873	0.66423	0.258217	0.585454	0.0192599	1.32846	0.3918	0.0526314	0.0144374	0.364524	0.105263	0.0288748	0.273448	0.328893	0.213275	0.215706	0.252477	0.0932611	-0.0601729	-0.113187	0.731078	0.985107	0.894677	286.604	318.866	311.025	221.93	285.294	303.584	477.128
PA14_06090	PA14_06090	A0A0H2ZKA2	Hypothetical, unclassified, unknown	hypothetical protein	539691	539993	+	100	PA14_RS02455	hypothetical protein		protein-coding	WP_016254318.1	539990	540175	+	61	ND	ND	ND	ND	ND	ND	ND	ND	ND	ND	ND	ND	ND	ND	0.506021	0.308349	0.153223	0.253534	0.29026	0.0787159	-0.352798	-0.0548149	0.853993	0.894019	0.983813	49.714	50.695	56.199	61.337	113.404	105.739	84.962
PA14_06120	PA14_06120	A0A0H2ZL85	Carbon molecule anabolism	hypothetical protein	540138	540758	-	206	PA14_RS02460	glutathione S-transferase		protein-coding	WP_003142695.1	540138	540758	-	206	33.8036	30.6972	29.4654	12.255	5.50647	2.43746	0.399483	1.71399	2.17956	1.8596	1.36278	0.601029	0.439457	0.900978	0.546097	0.330426	0.474944	0.346272	0.395265	0.188364	-0.0711533	0.0158461	0.594777	0.985107	0.990622	184.841	209.977	139.753	157.619	166.948	184.877	246.319
PA14_06130	PA14_06130	A0A0H2ZL12	Adaptation, Protection	hypothetical protein	540777	541727	-	316	PA14_RS02465	lyase		protein-coding	WP_003111755.1	540777	541727	-	316	271.05	316.913	343.649	41.4065	54.9991	34.8426	47.9459	1.67657	25.8944	65.8433	7.4998	4.09329	5.04639	2.63748	0.315262	0.461991	0.262459	0.254365	0.337993	0.355933	-0.0528035	-0.207626	0.583415	0.985107	0.82506	162.153	199.779	201.304	175.462	260.032	198.51	250.718
PA14_06150	PA14_06150	A0A0H2ZLF5	Hypothetical, unclassified, unknown	hypothetical protein	541813	542670	+	285	PA14_RS02470	PP2C family serine/threonine-protein phosphatase		protein-coding	WP_003084748.1	541813	542670	+	285	408.665	460.49	488.083	157.477	19.6692	8.70288	15.8793	6.75847	204.844	307.021	117.357	27.358	12.8867	9.9559	0.652766	0.360258	0.24424	0.0990054	0.183799	0.557923	-0.408526	-0.261252	0.0623352	0.483118	0.791993	174.832	233.975	254.826	139.775	151.571	179.224	255.348
PA14_06160	PA14_06160	A0A0H2ZKM8	Transport of small molecules	hydroxamate-type ferrisiderophore receptor	542843	545236	-	797	PA14_RS02475	TonB-dependent ferrichrome receptor FiuA	fiuA	protein-coding	WP_011666537.1	542843	545236	-	797	77.7634	75.4678	77.6287	22.0003	14.7368	9.15238	15.3256	3.13564	ND	ND	ND	ND	ND	ND	0.193329	0.360853	0.2328	0.13637	0.223021	0.192646	0.0394714	-0.224483	0.529269	0.985107	0.750251	372.685	283.469	302.997	320.07	429.451	338.166	308.13
PA14_06170	PA14_06170	A0A0H2ZKA7	Two-component regulatory systems	transmembrane sensor	545340	546311	-	323	PA14_RS02480	FecR family protein		protein-coding	WP_004365162.1	545340	546311	-	323	0.765504	0.899558	0.218535	26.3212	0.938412	0.520606	0.43707	3.65712	ND	ND	ND	ND	ND	ND	0.204289	0.483063	0.169893	0.144121	0.238613	0.402054	-0.0343959	-0.338942	0.187484	0.985107	0.631691	133.459	185.68	175.137	235.313	228.455	231.429	219.928
PA14_06180	PA14_06180	A0A0H2ZL90	Transcription	RNA polymerase sigma factor	546308	546826	-	172	PA14_RS02485	RNA polymerase sigma factor		protein-coding	WP_003084762.1	546308	546826	-	172	0	0	0	0.668322	0	0	0	0.340609	ND	ND	ND	ND	ND	ND	0.418337	0.342719	0.307008	0.368931	0.220584	0.252743	-0.111329	0.0262126	0.747802	0.967127	0.987678	135.795	184.18	166.514	175.091	113.404	178.227	163.21
PA14_06190	PA14_06190	A0A0H2ZL17	Carbon molecule anabolism	glutathione S-transferase	546995	547744	+	249	PA14_RS02490	glutathione S-transferase family protein		protein-coding	WP_004365164.1	546995	547744	+	249	35.4011	59.7729	69.4133	95.897	6.22947	6.84976	8.52048	5.6512	12.6479	87.3816	50.2396	4.55699	2.89642	14.1466	0.181244	0.154505	-0.172866	0.452893	0.124123	0.0188368	-0.354109	0.298388	0.738569	0.900039	0.844933	142.468	57.294	87.42	101.114	104.892	133.67	95.842
PA14_06200	PA14_06200	A0A0H2ZLF9	Carbon molecule anabolism	hypothetical protein	547884	548288	+	134	PA14_RS02495	PaaI family thioesterase		protein-coding	WP_003084769.1	547884	548288	+	134	ND	ND	ND	ND	ND	ND	ND	ND	ND	ND	ND	ND	ND	ND	0.499169	0.672047	-0.201654	0.0544686	0.876143	0.661453	-0.700824	-0.617578	0.468383	0.857303	0.791993	15.348	41.995	48.468	28.252	33.499	68.165	33.336
PA14_06210	PA14_06210	A0A0H2ZKN2	Transcription	transcriptional regulator	548338	548907	+	189	PA14_RS02500	TetR/AcrR family transcriptional regulator		protein-coding	WP_003084771.1	548338	548907	+	189	5.18596	5.45541	5.40123	5.00818	0.130545	0.22442	0.487904	0.343058	ND	ND	ND	ND	ND	ND	0.284157	0.784918	0.552144	0.908214	0.531604	0.722371	0.267987	0.123296	0.228753	0.910559	0.936249	50.715	91.49	28.248	40.148	69.195	63.51	86.582
PA14_06230	PA14_06230	A0A0H2ZKB3	Transport of small molecules	permease	548941	550668	-	575	PA14_RS02505	NCS1 family nucleobase:cation symporter-1		protein-coding	WP_004365168.1	548941	550668	-	575	2.96785	1.47267	0.480337	0	0.090473	0.133758	0.290277	0	12.4967	2.56237	0.704055	1.92818	0.481567	1.3551	0.444352	0.425694	0.403375	0.334706	0.407567	0.497761	-0.0409773	-0.0909883	0.061951	0.985107	0.881048	453.428	354.862	460.591	464.678	402.267	441.245	524.354
PA14_06240	PA14_06240	A0A0H2ZL97	Transcription	LysR family transcriptional regulator	551016	551942	-	308	PA14_RS02510	LysR substrate-binding domain-containing protein		protein-coding	WP_004365171.1	551016	551942	-	308	4.47713	4.29277	3.51609	3.09929	1.16705	0.759576	0.697361	2.03623	ND	ND	ND	ND	ND	ND	0.316533	0.404184	0.128067	0.153509	0.518283	0.14342	-0.188466	-0.250675	0.449658	0.9183	0.817426	103.097	176.981	104.666	95.538	172.714	115.049	138.207
PA14_06250	PA14_06250	A0A0H2ZL23	Hypothetical, unclassified, unknown	GNAT family acetyltransferase	552030	552506	+	158	PA14_RS02515	GNAT family N-acetyltransferase		protein-coding	WP_003084777.1	552030	552506	+	158	5.07071	5.14334	5.60789	13.3591	0.497236	0.394757	0.606859	4.07711	4.518	2.00564	8.16698	0.386722	0.227213	1.0971	0.200229	0.139075	-0.0229124	0.0657936	0.0441198	0.207753	-0.223141	-0.073281	0.951703	0.910559	0.970234	115.776	95.09	164.73	158.734	185.07	136.995	141.448
PA14_06260	PA14_06260	A0A0H2ZLG4	Transcription	LysR family transcriptional regulator	552585	553523	-	312	PA14_RS02520	LysR family transcriptional regulator		protein-coding	WP_004365174.1	552585	553523	-	312	6.0012	5.86586	2.48694	7.10398	2.21493	0.619662	0.697308	0.207046	11.8735	34.4987	6.46346	1.63582	1.81814	3.14406	0.447307	0.38688	0.490277	0.112772	0.113265	0.445578	0.0429697	-0.274108	0.265424	0.985107	0.791993	151.143	112.188	137.969	171.745	240.262	138.99	177.1
PA14_06270	PA14_06270	A0A0H2ZKN7	Hypothetical, unclassified, unknown	hydrolase	553627	554424	+	265	PA14_RS02525	3-oxoadipate enol-lactonase	pcaD	protein-coding	WP_003084781.1	553627	554424	+	265	368.876	322.389	279.962	14.4409	73.7638	27.0717	23.2408	1.89907	69.6136	314.89	29.0044	9.70761	83.3215	7.08494	0.0258975	0.161431	-0.00588337	-0.00173463	0.182935	0.0269541	-0.0317809	-0.163165	0.967915	0.985107	0.893569	160.485	211.777	165.92	144.608	177.931	185.21	176.868
PA14_06280	PA14_06280	A0A0H2ZKB8	Hypothetical, unclassified, unknown	hypothetical protein	554467	554910	+	147	PA14_RS02530	hypothetical protein		protein-coding	WP_003084782.1	554467	554910	+	147	0.0999229	0.122007	0.019094	0.151921	0.0138705	0.0206473	0.0152856	0.0222848	0.275395	1.15144	0.0905972	0.148002	0.228237	0.114682	0.352075	0.237156	0.128761	0.223144	0.482578	0.126814	-0.223314	-0.0140115	0.333764	0.858179	0.989572	249.235	119.687	184.95	189.96	185.345	164.261	288.221
PA14_06290	glcB	Q02TT1	Carbon molecule anabolism	malate synthase G	554958	557135	-	725	PA14_RS02535	malate synthase G		protein-coding	WP_003105217.1	554958	557135	-	725	1886.27	2499.45	2725.26	1446.86	135.231	148.866	104.614	30.2879	2007.08	2195.5	2447.83	145.443	133.171	127.874	0.478238	0.263326	0.086955	0.307449	0.326051	0.438511	-0.391283	0.0441228	0.0408616	0.183388	0.958416	453.761	446.952	393.39	541.629	534.617	372.082	571.349
PA14_06300	PA14_06300	A0A0H2ZLA2	Hypothetical, unclassified, unknown	GNAT family acetyltransferase	557442	557885	+	147	PA14_RS02540	GNAT family N-acetyltransferase		protein-coding	WP_003084786.1	557442	557885	+	147	32.9346	30.865	29.9053	3.82905	8.23985	2.26764	2.8939	1.14682	1.44989	4.8805	1.5374	0.666093	0.659764	0.918147	0.716425	0.79387	0.682353	0.688573	0.307691	0.0585406	-0.0340718	-0.105297	0.425435	0.985107	0.965536	27.025	36.596	19.625	32.713	53.544	19.286	57.644
PA14_06310	PA14_06310	A0A0H2ZL27	Two-component regulatory systems	ACT domain-containing protein	557917	558432	+	171	PA14_RS02545	glycine cleavage system protein R		protein-coding	WP_003084789.1	557917	558432	+	171	172.914	172.079	219.954	12.6157	7.64357	3.19658	12.1944	2.14166	68.065	64.6361	67.1004	19.4916	6.8328	22.9942	0.18274	0.136368	-0.322798	-0.271264	-0.247963	-0.205796	-0.505538	-0.407632	0.425435	0.649216	0.750251	120.113	92.69	118.047	116.727	143.333	148.633	151.866
PA14_06320	PA14_06320	A0A0H2ZLG9	Membrane proteins	hypothetical protein	559121	560017	-	298	PA14_RS02550	EamA family transporter RarD	rarD	protein-coding	WP_003121788.1	559121	560017	-	298	0.683519	1.22589	1.57815	1.08173	0.213656	0.303144	0.830432	0.732253	0.550136	8.40454	1.40181	0.133532	1.09393	1.12256	0.27724	0.352195	0.205201	0.205415	0.245728	0.300497	-0.0720387	-0.14678	0.773341	0.984937	0.876661	191.514	164.082	190.599	160.221	205.664	202.168	220.391
PA14_06330	PA14_06330	A0A0H2ZKP1	Two-component regulatory systems	serine/threonine protein kinase	560220	561194	-	324	PA14_RS02555	serine/threonine protein kinase		protein-coding	WP_003129062.1	560220	561194	-	324	84.8447	88.6099	95.4454	66.5411	3.38386	2.75256	6.6485	3.80205	25.5543	106.427	11.2467	5.78364	10.5744	3.9242	0.370572	0.559273	0.456679	0.319931	0.415248	0.539881	0.0861077	-0.239342	0.398342	0.978736	0.794517	169.493	117.587	85.933	105.947	123.563	127.685	148.625
PA14_06340	PA14_06340	A0A0H2ZKC2	Transport of small molecules	molybdenum transport regulator	561256	562014	-	252	PA14_RS02560	TOBE domain-containing protein		protein-coding	WP_003084796.1	561256	562014	-	252	87.0726	93.6649	94.5812	37.4957	7.44317	2.9425	3.50765	2.60447	4.13083	16.1098	0.868144	0.369199	1.93072	0.918873	0.233882	0.401649	0.319069	0.3355	0.326507	0.0729303	0.0851871	-0.0661484	0.55572	0.975707	0.958416	278.93	171.282	170.975	187.73	155.964	194.188	181.035
PA14_06350	PA14_06350	A0A0H2ZLA7	Carbon molecule anabolism	hypothetical protein	562082	562402	-	106	PA14_RS02565	YfiM family lipoprotein		protein-coding	WP_004365177.1	562082	562402	-	106	0.216622	0.125786	0.187087	0	0.193726	0.0942992	0.0200773	0	ND	ND	ND	ND	ND	ND	0.834811	0.781848	0.738722	-0.0317001	0.0360097	0.0180087	-0.0960899	-0.813548	0.674415	0.985107	0.791993	27.025	4.799	18.733	58.735	49.151	10.308	56.255
PA14_06360	PA14_06360	A0A0H2ZL31	Carbon molecule anabolism	phosphoribosyl transferase	562444	563169	-	241	PA14_RS02570	ComF family protein		protein-coding	WP_004365178.1	562444	563169	-	241	ND	ND	ND	ND	ND	ND	ND	ND	ND	ND	ND	ND	ND	ND	0.368623	0.963045	0.707021	0.312214	0.409185	0.576292	0.338398	-0.650831	0.183305	0.858179	0.596172	95.757	90.59	95.151	115.612	91.162	66.503	83.11
PA14_06390	PA14_06390	A0A0H2ZLH5	Hypothetical, unclassified, unknown	hypothetical protein	563308	563601	-	97	PA14_RS02575	hypothetical protein		protein-coding	WP_003084806.1	563308	563601	-	97	ND	ND	ND	ND	ND	ND	ND	ND	ND	ND	ND	ND	ND	ND	0.497387	0.956379	0.552877	1.19803	0.405898	0.251067	0.05549	0.241649	0.581767	0.985107	0.921907	14.013	35.096	23.193	7.435	36.794	27.599	93.99
PA14_06400	PA14_06400	A0A0H2ZKP6	Transcription	LysR family transcriptional regulator	563655	564581	-	308	PA14_RS02580	LysR family transcriptional regulator		protein-coding	WP_003129068.1	563655	564581	-	308	1.85728	1.64033	1.58366	2.08774	0.829443	0.377955	0.224761	0.358815	0.260279	2.47763	0.163419	0.164258	0.135202	0.326839	0.100408	0.289034	0.155727	0.0655913	0.000679038	0.229324	0.0553193	-0.223443	0.814095	0.985107	0.82506	257.243	203.378	275.046	188.102	179.304	197.845	313.224
PA14_06420	PA14_06420	A0A0H2ZKC5	Antibiotic resistance and susceptibility	hypothetical protein	564699	565457	+	252	PA14_RS02585	5-oxoprolinase subunit PxpA		protein-coding	WP_004365179.1	564699	565457	+	252	0.659931	0.574713	0.613733	0.307214	0.140376	0.0732145	0.143422	0.206633	1.41118	3.9051	0.309151	1.8751	2.54046	0.237774	0.626407	0.600553	-0.0423652	0.375582	0.482451	0.151517	-0.668773	-0.224971	0.00175931	0.0188571	0.754008	288.939	255.273	193.87	217.469	214.451	202.833	328.966
PA14_06430	PA14_06430	A0A0H2ZLB5	Hypothetical, unclassified, unknown	hypothetical protein	565534	565782	+	82	PA14_RS02590	acetyl-CoA carboxylase		protein-coding	WP_003084813.1	565534	565782	+	82	ND	ND	ND	ND	ND	ND	ND	ND	0.732433	0.811428	0	0.935774	0.302225	0	1.83325	1.46053	1.06684	-0.216609	0.766981	0.419645	-0.766407	-1.67714	0.542031	0.907762	0.750251	2.336	6.899	7.434	19.702	2.471	14.631	9.492
PA14_06450	PA14_06450	A0A0H2ZL34	Carbon molecule anabolism	acetyl-CoA carboxylase biotin carboxylase subunit	565793	567169	+	458	PA14_RS02595	acetyl-CoA carboxylase biotin carboxylase subunit		protein-coding	WP_003084815.1	565793	567169	+	458	0.965373	1.45679	1.8052	7.05606	0.433589	0.217955	2.34903	1.70912	4.8956	20.0663	1.5321	0.601274	1.82191	2.60628	0.494559	0.285469	0.467191	0.263661	0.601984	0.36749	-0.0273681	-0.0218079	0.0961756	0.985107	0.985683	298.949	311.666	273.559	262.822	199.349	367.094	405.362
PA14_06460	PA14_06460	A0A0H2ZLI0	Hypothetical, unclassified, unknown	hypothetical protein	567171	568049	+	292	PA14_RS02600	allophanate hydrolase subunit 1		protein-coding	WP_003084817.1	567171	568049	+	292	14.7997	14.4611	15.3034	3.97136	0.965994	0.408382	1.18231	0.263844	24.2501	20.5492	10.855	3.38862	1.73441	2.83528	0.592394	0.203405	0.276363	0.214306	0.355052	0.275674	-0.316031	0.0109007	0.670277	0.864566	0.994721	133.793	94.19	101.99	99.999	126.309	91.774	197.935
PA14_06480	PA14_06480	A0A0H2ZKQ0	Hypothetical, unclassified, unknown	hydrolase	568039	569016	+	325	PA14_RS02605	biotin-dependent carboxyltransferase family protein		protein-coding	WP_003084819.1	568039	569016	+	325	21.2786	22.0775	23.0386	7.0837	2.42276	1.85525	3.75767	1.31899	22.6825	31.0258	8.64183	3.00382	4.08991	7.85384	0.182928	0.220624	0.148147	0.101034	0.473116	-0.237902	-0.0347816	-0.11959	0.292312	0.985107	0.920947	104.765	140.985	93.367	115.612	109.285	109.397	124.78
PA14_06500	bioB	Q02TR6	Carbon molecule anabolism	biotin synthase	569617	570675	+	352	PA14_RS02615	biotin synthase BioB	bioB	protein-coding	WP_003084824.1	569617	570675	+	352	20.5248	103.677	46.28	258.325	7.91928	9.78108	5.61575	26.6528	485.489	302.16	905.5	54.9608	8.74879	69.6659	1.51303	1.56052	1.27904	0.485035	0.0462513	-0.192481	-0.233988	-1.07548	0.439276	0.985107	0.791993	19.352	2.1	1.487	18.587	3.02	9.975	14.816
PA14_06510	bioF	Q02TR5	Carbon molecule anabolism	8-amino-7-oxononanoate synthase	570781	571986	+	401	PA14_RS02620	8-amino-7-oxononanoate synthase	bioF	protein-coding	WP_003084826.1	570781	571986	+	401	45.3891	63.7806	84.9337	48.8634	7.64409	1.60776	7.53552	5.93941	13.0257	79.1754	12.3789	1.60745	3.25266	2.71778	0.0639771	0.187302	-0.165364	-0.547842	0.111654	0.0155275	-0.229341	-0.735144	0.969076	0.985107	0.842038	0.334	0.6	0	0	0	0.665	0
PA14_06530	PA14_06530	A0A0H2ZKD0	Carbon molecule anabolism	biotin biosynthesis protein bioH	571979	572701	+	240	PA14_RS02625	alpha/beta fold hydrolase		protein-coding	WP_003084828.1	571979	572701	+	240	56.2674	73.0465	93.1598	35.0276	8.68107	2.86381	5.01275	1.55084	93.8253	200.483	89.4879	12.1127	7.28211	12.4234	0.640119	0.960423	-0.012663	0.499209	0.350152	0.508167	-0.652782	-0.461214	0.725364	0.878678	0.848163	16.349	11.999	21.409	23.792	26.635	7.98	25.928
PA14_06540	PA14_06540	A0A0H2ZLC0	Carbon molecule anabolism	biotin synthesis protein BioC	572694	573518	+	274	PA14_RS02630	malonyl-ACP O-methyltransferase BioC	bioC	protein-coding	WP_003084830.1	572694	573518	+	274	5.46957	16.7779	13.8346	36.5996	1.47756	0.999086	2.03462	4.36839	14.1427	42.1015	13.9214	3.1896	5.14778	5.49872	-0.0862905	0.634161	0.0804	-0.496336	-0.693389	-0.260349	0.166691	-1.1305	0.60492	0.985107	0.738928	0	0	0.595	0	0	0.333	0
PA14_06570	bioD	Q02TR2	Carbon molecule anabolism	dithiobiotin synthetase	573522	574208	+	228	PA14_RS02635	dethiobiotin synthase	bioD	protein-coding	WP_003111241.1	573522	574208	+	228	12.2528	19.3406	23.0799	26.5007	1.65781	0.533599	1.63867	2.95947	9.12415	7.0056	11.0655	7.39539	6.55995	11.9226	0.708366	0.636672	-0.0323244	-0.232749	0.0802744	0.533664	-0.74069	-0.869421	0.503738	0.792449	0.738928	0	0	0	0	0	0	0.232
PA14_06580	PA14_06580	A0A0H2ZL39	Hypothetical, unclassified, unknown	hypothetical protein	574317	574547	+	76	PA14_RS02640	hypothetical protein		protein-coding	WP_003103338.1	574317	574547	+	76	4.41318	10.6613	4.0002	2.50834	1.1559	1.91396	1.20914	0.378647	106.499	66.4331	93.488	94.5998	6.59034	40.4719	-0.0844004	0.413807	-0.158165	0.0728608	-0.778894	-0.190597	-0.0737649	-0.340946	0.84128	0.985107	0.917042	17.683	30.597	16.949	19.331	18.672	20.616	12.27
PA14_06600	PA14_06600	A0A0H2ZLI5	Carbon molecule anabolism	acyl-CoA dehydrogenase	574888	576693	+	601	PA14_RS02645	phenylacyl-CoA dehydrogenase		protein-coding	WP_003084842.1	574888	576693	+	601	589.005	722.772	675.304	395.052	53.6899	31.5053	32.5629	26.7567	2648.9	678.365	4500.98	191.852	121.579	1520.75	0.213646	0.131866	0.409417	0.398247	0.0707866	0.186595	0.195772	0.266381	0.824871	0.942932	0.848163	156.481	203.078	178.706	116.727	121.641	99.421	172.701
PA14_06620	PA14_06620	A0A0H2ZKQ6	Carbon molecule anabolism	acyl-CoA dehydrogenase	576906	578702	+	598	PA14_RS02650	acyl-CoA dehydrogenase C-terminal domain-containing protein		protein-coding	WP_003137312.1	576906	578702	+	598	85.2457	111.355	131.111	69.2498	30.192	30.6728	35.5367	16.8504	116.999	22.9868	146.791	12.4759	4.47465	52.4228	0.396591	0.333822	0.445382	0.189265	0.244484	0.298725	0.0487902	-0.144557	0.217354	0.985107	0.83285	299.616	312.266	376.441	302.227	386.891	397.353	485.693
PA14_06640	PA14_06640	A0A0H2ZKD5	Carbon molecule anabolism	acyl-CoA dehydrogenase	578977	580755	+	592	PA14_RS02655	acyl-CoA dehydrogenase C-terminal domain-containing protein		protein-coding	WP_003084848.1	578977	580755	+	592	73.5125	154.431	138.803	108.878	13.5459	12.7671	2.17387	0.922782	114.195	66.9432	1216.43	21.2416	3.04581	97.8543	0.487238	0.656121	0.459663	0.373539	0.463621	0.347806	-0.0275754	-0.282582	0.114164	0.985107	0.738928	186.843	185.08	211.711	130.482	149.1	180.887	191.684
PA14_06650	nirN	A0A0H2ZLC5	Energy metabolism	c-type cytochrome	581088	582569	-	493	PA14_RS02660	dihydro-heme d1 dehydrogenase	nirN	protein-coding	WP_003137314.1	581088	582569	-	493	0.102874	0.158567	0.14651	0.0523963	0.119389	0.037103	0.101221	0.0656263	ND	ND	ND	ND	ND	ND	0.375523	0.462908	0.47088	0.267097	0.316993	0.250309	0.0953565	-0.195812	0.381404	0.961577	0.822174	282.266	259.472	285.453	264.681	288.04	257.698	290.073
PA14_06660	nirE	A0A0H2ZL42	Energy metabolism	uroporphyrin-III c-methyltransferase	582560	583399	-	279	PA14_RS02665	uroporphyrinogen-III C-methyltransferase	cobA	protein-coding	WP_003137316.1	582560	583399	-	279	0.722389	6.66593	4.66674	7.10554	1.00723	1.16587	3.38691	2.80849	ND	ND	ND	ND	ND	ND	0.292123	0.346529	-0.0824633	0.310932	0.194035	0.0318245	-0.374586	-0.0355964	0.719005	0.850823	0.983813	79.408	77.392	109.424	150.927	119.17	116.712	111.353
PA14_06670	nirJ	A0A0H2ZLJ1	Energy metabolism	heme d1 biosynthesis protein NirJ	583410	584573	-	387	PA14_RS02670	heme d1 biosynthesis radical SAM protein NirJ	nirJ	protein-coding	WP_003084852.1	583410	584573	-	387	ND	ND	ND	ND	ND	ND	ND	ND	ND	ND	ND	ND	ND	ND	0.338734	0.398486	0.25703	0.071648	0.567553	0.287612	-0.0817046	-0.326838	0.438371	0.985107	0.791993	135.795	119.687	107.045	154.273	174.087	133.005	229.419
PA14_06680	nirH	A0A0H2ZKR1	Energy metabolism	hypothetical protein	584567	585082	-	171	PA14_RS02675	Lrp/AsnC family transcriptional regulator		protein-coding	WP_003084858.1	584567	585082	-	171	ND	ND	ND	ND	ND	ND	ND	ND	ND	ND	ND	ND	ND	ND	0.463247	0.0461596	0.0347315	0.313164	-0.0195771	0.164961	-0.428516	0.267004	0.933705	0.908641	0.911085	61.058	50.095	23.49	43.866	57.388	45.554	100.009
PA14_06690	nirG	A0A0H2ZKE0	Transcription	transcriptional regulator	585057	585500	-	147	PA14_RS02680	Lrp/AsnC family transcriptional regulator		protein-coding	WP_003084860.1	585057	585500	-	147	ND	ND	ND	ND	ND	ND	ND	ND	ND	ND	ND	ND	ND	ND	0.437302	0.740042	0.575734	0.230223	0.659305	0.48431	0.138432	-0.509818	0.206684	0.948597	0.657276	78.407	67.493	55.901	54.646	108.736	58.855	96.305
PA14_06700	nirL	A0A0H2ZLD1	Energy metabolism	heme d1 biosynthesis protein NirL	585493	586017	-	174	PA14_RS02685	Lrp/AsnC family transcriptional regulator		protein-coding	WP_003084862.1	585493	586017	-	174	ND	ND	ND	ND	ND	ND	ND	ND	ND	ND	ND	ND	ND	ND	0.535282	0.38316	0.619234	0.501456	0.726264	0.862547	0.0839519	0.118296	0.473136	0.985107	0.95834	123.783	88.191	90.096	82.155	84.572	150.628	159.506
PA14_06710	PA14_06710	A0A0H2ZL47	Energy metabolism	transcriptional regulator	586014	586466	-	150	PA14_RS02690	AsnC family transcriptional regulator		protein-coding	WP_003084864.1	586014	586466	-	150	ND	ND	ND	ND	ND	ND	ND	ND	ND	ND	ND	ND	ND	ND	0.421338	0.562299	0.189862	0.755138	-0.0296827	0.476095	-0.231477	0.192839	0.553768	0.958029	0.917368	49.38	60.593	49.36	40.148	34.323	26.269	44.68
PA14_06720	nirF	A0A0H2ZLJ6	Energy metabolism	heme d1 biosynthesis protein NirF	586475	587653	-	392	PA14_RS02695	heme d1 biosynthesis protein NirF	nirF	protein-coding	WP_003084866.1	586475	587653	-	392	38.2267	39.5354	40.2311	13.4394	29.1687	18.9089	19.9711	5.72596	ND	ND	ND	ND	ND	ND	0.319903	0.249002	0.150082	0.0636664	0.214772	0.29736	-0.169821	-0.185335	0.576364	0.894019	0.82506	171.495	199.779	140.645	219.328	237.516	166.256	221.085
PA14_06730	nirC	A0A0H2ZKR4	Energy metabolism	c-type cytochrome	587650	588009	-	119	PA14_RS02700	cytochrome c55X	nirC	protein-coding	WP_003084870.1	587650	588009	-	119	ND	ND	ND	ND	ND	ND	ND	ND	ND	ND	ND	ND	ND	ND	0.498044	0.356538	0.196731	-0.112666	-0.767974	-0.206839	-0.301313	-0.469204	0.802256	0.973435	0.893569	28.36	27.897	14.57	12.639	33.499	12.635	33.336
PA14_06740	nirM	A0A0H2ZKE3	Energy metabolism	cytochrome c-551	588006	588320	-	104	PA14_RS02705	cytochrome C-551	nirM	protein-coding	WP_003084872.1	588006	588320	-	104	0.0940154	0.040871	0.00782421	0	0.068031	0.0540653	0.0156484	0	0.303894	0.397481	0.128321	0.203966	0.167215	0.15822	0.64378	0.147008	1.12726	0.990614	2.18652	1.39959	0.483485	0.843607	0.860174	0.985107	0.914859	0	0	3.866	0	0	4.988	0
PA14_06750	nirS	A0A0H2ZLD6	Energy metabolism	nitrite reductase	588371	590077	-	568	PA14_RS02710	nitrite reductase	nirS	protein-coding	WP_003084873.1	588371	590077	-	568	6.69108	7.97885	2.72795	0.0439483	5.11831	4.31213	2.67765	0.0788619	ND	ND	ND	ND	ND	ND	0.576439	0.542532	0.297754	0.340002	0.220939	0.348897	-0.278684	-0.202529	0.0204347	0.534365	0.753519	281.933	231.875	276.83	225.276	306.437	267.008	402.121
PA14_06770	nirQ	A0A0H2ZL51	Energy metabolism	regulatory protein NirQ	590293	591075	+	260	PA14_RS02715	transcriptional regulator NirQ	nirQ	protein-coding	WP_003137319.1	590293	591075	+	260	0.111592	0.0548243	0	0.847275	0.17804	0.0454734	0	0.348539	ND	ND	ND	ND	ND	ND	0.158219	0.387754	0.135647	0.551788	0.661176	0.140749	-0.0225714	0.164035	0.242408	0.985107	0.893569	150.142	133.486	137.969	189.589	114.777	85.123	113.899
PA14_06790	PA14_06790	A0A0H2ZLK1	Energy metabolism	cytochrome c oxidase subunit	591110	591637	+	175	PA14_RS02720	cytochrome c oxidase subunit 3		protein-coding	WP_003118864.1	591110	591637	+	175	ND	ND	ND	ND	ND	ND	ND	ND	ND	ND	ND	ND	ND	ND	0.339588	0.310142	0.170094	0.792588	0.216498	0.186049	-0.169495	0.482445	0.35896	0.958287	0.738928	61.058	114.588	106.748	103.344	115.051	107.734	124.78
PA14_06800	PA14_06800	A0A0H2ZKR8	Hypothetical, unclassified, unknown	hypothetical protein	591645	591902	+	85	PA14_RS02725	cytochrome C oxidase subunit IV family protein		protein-coding	WP_003084879.1	591645	591902	+	85	ND	ND	ND	ND	ND	ND	ND	ND	ND	ND	ND	ND	ND	ND	0.391479	0.888052	-1.08018	-1.37785	0.208067	-0.873348	-1.47166	-2.2659	0.399005	0.818147	0.631691	10.677	5.099	8.92	22.305	30.479	2.993	12.733
PA14_06810	norC	A0A0H2ZKE8	Energy metabolism	nitric-oxide reductase subunit C	591992	592432	+	146	PA14_RS02730	nitric oxide reductase subunit NorC	norC	protein-coding	WP_003084881.1	591992	592432	+	146	0.203676	0.27623	0.360589	0.253934	0.210206	0.185295	0.247828	0.0790634	ND	ND	ND	ND	ND	ND	0.175994	0.131336	-0.380476	-0.287012	0.298125	0.156364	-0.55647	-0.418348	0.811274	0.882082	0.8527	41.372	49.495	39.25	76.951	56.29	22.611	61.811
PA14_06830	norB	A0A0H2ZLE2	Energy metabolism	nitric-oxide reductase subunit B	592432	593829	+	465	PA14_RS02735	nitric-oxide reductase subunit NorB	norB	protein-coding	WP_003137320.1	592432	593829	+	465	0.0627473	0.0926714	0.116473	0.0455186	0.0512805	0.0712154	0.0804413	0.0526518	0.0586293	0.0275421	0	0.117259	0.0550842	0	0.388	0.556572	0.227871	0.465605	0.281151	0.2181	-0.160129	-0.0909668	0.0356979	0.862804	0.881048	331.646	293.068	251.853	290.703	235.869	324.2	306.741
PA14_06840	PA14_06840	A0A0H2ZL56	Energy metabolism	dinitrification protein NorD	593831	595669	+	612	PA14_RS02740	VWA domain-containing protein		protein-coding	WP_003137321.1	593831	595669	+	612	ND	ND	ND	ND	ND	ND	ND	ND	ND	ND	ND	ND	ND	ND	0.387737	0.220847	0.147746	0.322793	0.374389	0.0868286	-0.239991	0.101946	0.271084	0.792449	0.893569	210.532	242.974	327.974	299.624	256.463	269.003	307.667
PA14_06860	PA14_06860	A0A0H2ZLK8	Hypothetical, unclassified, unknown	hypothetical protein	595676	595870	-	64	PA14_RS02745	hypothetical protein		protein-coding	WP_003084889.1	595676	595870	-	64	ND	ND	ND	ND	ND	ND	ND	ND	ND	ND	ND	ND	ND	ND	0.189525	-0.447248	-0.470797	-0.309917	-0.205989	0.174069	-0.660321	0.137331	0.542489	0.737794	0.958416	49.38	56.994	69.282	37.546	65.9	20.283	58.107
PA14_06870	dnr	A0A0H2ZKS2	Transcription	transcriptional regulator Dnr	595954	596637	-	227	PA14_RS02750	transcriptional regulator Dnr	dnr	protein-coding	WP_003084891.1	595954	596637	-	227	1.21706	0.211452	0.142057	1.75882	1.17415	0.122609	0.284115	0.882041	ND	ND	ND	ND	ND	ND	0.493302	0.325104	0.0652397	0.0413215	0.442508	0.263985	-0.428062	-0.283783	0.454778	0.746364	0.819267	95.09	81.891	71.066	134.571	104.892	78.806	146.31
PA14_06875	PA14_06875	n/a	Non-coding RNA gene					n/a										ND	ND	ND	ND	ND	ND	ND	ND	ND	ND	ND	ND	ND	ND	ND	ND	ND	ND	ND	ND	ND	ND	ND	ND	ND	ND	ND	ND	ND	ND	ND	ND
PA14_06880	PA14_06880	A0A0H2ZKF4	Transcription	LysR family transcriptional regulator	596990	597868	-	292	PA14_RS02755	LysR substrate-binding domain-containing protein		protein-coding	WP_003084893.1	596990	597868	-	292	6.6552	6.6535	6.64198	4.10406	1.28795	0.258243	0.84715	0.992128	ND	ND	ND	ND	ND	ND	0.217005	0.288515	0.138332	-0.133333	0.130464	0.072256	-0.0786731	-0.421848	0.475766	0.968911	0.596172	350.998	293.068	202.493	304.457	292.708	255.37	316.002
PA14_06890	PA14_06890	A0A0H2ZLE8	Carbon molecule anabolism	hypothetical protein	597970	598671	+	233	PA14_RS02760	MOSC domain-containing protein		protein-coding	WP_003084895.1	597970	598671	+	233	ND	ND	ND	ND	ND	ND	ND	ND	2.45949	2.38854	1.48315	4.33547	0.321096	2.9663	0.184851	0.152741	0.163781	0.105102	0.402278	0.00537124	-0.0210699	-0.0476391	0.343627	0.985107	0.966889	274.592	258.572	385.064	340.516	316.597	342.821	318.317
PA14_06900	PA14_06900	A0A0H2ZL60	Hypothetical, unclassified, unknown	hypothetical protein	598668	598904	+	78	PA14_RS02765	hypothetical protein		protein-coding	WP_003101561.1	598668	598904	+	78	ND	ND	ND	ND	ND	ND	ND	ND	0.609233	2.24742	0.157142	0.69563	0.546473	0.183406	0.340625	0.289293	0.601123	0.017193	0.462815	-0.282796	0.260498	-0.2721	0.816852	0.967127	0.936249	31.363	55.494	49.062	18.959	35.696	11.97	29.401
PA14_06920	PA14_06920	A0A0H2ZLL5	Transport of small molecules	class III pyridoxal phosphate-dependent aminotransferase	598897	600078	+	393	PA14_RS02770	aspartate aminotransferase family protein		protein-coding	WP_003084899.1	598897	600078	+	393	ND	ND	ND	ND	ND	ND	ND	ND	0	0.486858	0	0	0.0470896	0	0.288642	0.624458	0.487552	0.276157	0.385777	0.356107	0.19891	-0.348301	0.104117	0.855093	0.63427	221.542	268.171	239.067	247.58	288.589	306.909	267.154
PA14_06930	PA14_06930	A0A0H2ZKS6	Transport of small molecules	glutamine amidotransferase	600078	600794	+	238	PA14_RS02775	type 1 glutamine amidotransferase		protein-coding	WP_003084901.1	600078	600794	+	238	1.49186	2.05368	1.87075	0.365905	0.160388	0.243731	0.222288	0.0889247	3.46822	2.35008	1.39517	0.827008	0.166785	0.274394	0.460796	0.752701	0.35758	0.298155	-0.070859	0.150712	-0.103217	-0.454546	0.259685	0.984937	0.747474	90.085	107.988	61.551	152.043	84.847	79.471	127.327
PA14_06940	PA14_06940	A0A0H2ZKF9	Hypothetical, unclassified, unknown	hypothetical protein	600869	601375	-	168	PA14_RS31340	hypothetical protein		protein-coding	WP_003084903.1	600869	601132	-	87	ND	ND	ND	ND	ND	ND	ND	ND	ND	ND	ND	ND	ND	ND	0.756639	0.696314	0.269475	0.886212	0.734259	0.692367	-0.487164	0.189898	0.479272	0.855093	0.916251	27.693	66.293	25.275	27.137	22.241	46.552	49.542
PA14_06950	PA14_06950	A0A0H2ZLF2	Transcription	LuxR family transcriptional regulator	601418	602908	+	496	PA14_RS02785	helix-turn-helix transcriptional regulator		protein-coding	WP_003121801.1	601418	602908	+	496	38.3139	40.7742	39.9537	20.0873	2.20858	1.81077	3.34247	2.0193	20.8761	20.9582	7.51348	0.334936	2.9167	4.35773	0.221062	0.334693	0.279786	0.219198	0.242434	0.412389	0.0587237	-0.115495	0.54991	0.985107	0.89024	316.632	350.662	246.798	260.963	341.859	388.375	378.97
PA14_06960	PA14_06960	A0A0H2ZL65	Energy metabolism	hypothetical protein	603247	604536	+	429	PA14_RS02790	FAD-binding oxidoreductase		protein-coding	WP_003137323.1	603247	604536	+	429	75.1415	61.8254	55.5522	8.66645	22.193	25.3771	22.0944	2.86377	ND	ND	ND	ND	ND	ND	0.137127	0.278239	0.0874072	-0.0127371	0.217577	0.277124	-0.0497202	-0.290976	0.558211	0.985107	0.738928	182.172	211.477	182.571	247.209	247.676	222.451	187.749
PA14_06970	PA14_06970	A0A0H2ZLM3	Transcription	Cro/CI family transcriptional regulator	604554	605108	+	184	PA14_RS02795	XRE family transcriptional regulator		protein-coding	WP_003084911.1	604554	605108	+	184	17.8578	19.4556	20.9988	9.68166	1.74752	2.42347	1.95963	0.508544	1.03293	2.46375	0.77899	0.581101	0.203298	0.737852	0.41398	0.55182	0.17927	0.379998	0.787897	0.415701	-0.23471	-0.171822	0.131245	0.900039	0.867124	82.411	147.884	58.28	152.043	107.637	111.059	152.792
PA14_06980	PA14_06980	A0A0H2ZKT0	Hypothetical, unclassified, unknown	hypothetical protein	605219	606244	-	341	PA14_RS02800	YgcG family protein		protein-coding	WP_003137325.1	605219	606244	-	341	21.8711	25.8902	21.9291	20.0116	1.32046	1.03331	0.623214	1.9557	86.2964	33.9014	40.0608	9.28968	3.60266	7.81846	0.325727	0.247552	0.185555	0.0555737	0.0886955	0.136606	-0.140172	-0.191978	0.557599	0.907479	0.791993	219.54	231.575	256.908	178.436	217.746	233.092	261.367
PA14_06990	PA14_06990	A0A0H2ZKG2	Secretion	hypothetical protein	606248	606856	-	202	PA14_RS02805	LemA family protein		protein-coding	WP_003084923.1	606248	606856	-	202	1326.82	1269.9	1276.35	420.614	101.423	81.2756	24.9625	20.9136	478.778	93.1803	216.831	43.0226	9.22932	21.4802	0.614786	0.372383	0.410542	0.747791	0.671875	0.650599	-0.204244	0.375408	0.143698	0.909918	0.74823	73.736	143.685	103.179	116.727	68.921	123.03	150.94
PA14_07000	dsbB	Q02TM7	Translation, post-translational modification, degradation	DsbB1	606944	607453	-	169	PA14_RS02810	disulfide bond formation protein B		protein-coding	WP_003113232.1	606944	607453	-	169	13.4512	11.57	16.731	4.92981	7.21692	1.6985	5.4694	1.97413	0.638909	0.887788	0.0657776	0.373494	0.370446	0.100453	0.21574	-0.0215602	0.229908	0.0279874	0.26479	0.325194	0.0141677	0.0495476	0.633196	0.986562	0.980289	165.489	234.875	181.382	162.451	162.28	163.929	243.31
PA14_07010	PA14_07010	A0A0H2ZLF7	Membrane proteins	hypothetical protein	607682	608512	+	276	PA14_RS02815	DMT family transporter		protein-coding	WP_003084928.1	607682	608512	+	276	ND	ND	ND	ND	ND	ND	ND	ND	ND	ND	ND	ND	ND	ND	0.549672	0.597483	0.314363	0.375609	0.470361	0.379823	-0.23531	-0.221874	0.167181	0.837765	0.791993	156.481	145.784	163.541	162.08	130.703	278.978	223.169
PA14_07020	PA14_07020	A0A0H2ZL70	Membrane proteins	hypothetical protein	608582	608968	+	128	PA14_RS02820	MAPEG family protein		protein-coding	WP_003101585.1	608582	608968	+	128	25.9915	28.2398	30.285	6.20865	5.84828	4.68312	4.61854	0.706586	9.60234	4.34161	13.1054	1.31222	0.412316	1.29955	0.356224	0.44756	0.216525	0.133479	0.230284	0.181643	-0.139699	-0.314081	0.382842	0.910681	0.723241	152.144	218.377	217.063	242.004	196.054	164.926	218.307
PA14_07030	PA14_07030	A0A0H2ZLN0	Energy metabolism	cytochrome c'	609082	609540	+	152	PA14_RS02825	cytochrome c		protein-coding	WP_003110213.1	609082	609540	+	152	56.8548	59.8344	61.9618	36.8769	5.75998	3.91645	3.32447	1.05093	31.5569	19.6436	23.1997	4.71078	3.50954	1.89942	0.367597	0.493288	0.62796	0.422941	0.423128	0.450746	0.260363	-0.0703465	0.615761	0.900835	0.975329	69.732	90.29	67.795	113.753	80.453	76.81	138.67
PA14_07040	PA14_07040	A0A0H2ZKT4	Secretion	hypothetical protein	609732	610151	-	139	PA14_RS02830	DUF1090 domain-containing protein		protein-coding	WP_003084937.1	609732	610151	-	139	41.3141	35.1395	20.7836	77.8271	6.38641	2.43661	5.61507	10.9948	5.22506	6.15127	4.92561	1.19599	0.746252	1.61936	0.38713	0.405332	0.221336	-0.0544542	0.0665762	0.487571	-0.165794	-0.459786	0.6623	0.964313	0.790308	175.165	126.886	79.094	123.047	100.498	149.631	121.076
PA14_07050	PA14_07050	A0A0H2ZKG7	Carbon molecule anabolism	hypothetical protein	610401	611369	+	322	PA14_RS02835	PHB depolymerase family esterase		protein-coding	WP_003137327.1	610401	611369	+	322	29.8321	36.2961	40.9782	1.89539	4.03469	2.24511	2.29356	0.308136	15.8297	82.2319	19.7254	3.90831	5.65717	1.36021	0.469115	0.374164	0.55322	0.571166	0.311415	0.571871	0.0841052	0.197002	0.454097	0.985107	0.860891	170.494	184.48	103.477	178.065	152.12	113.054	204.88
PA14_07060	PA14_07060	A0A0H2ZLG2	Hypothetical, unclassified, unknown	hypothetical protein	611373	612116	-	247	PA14_RS02840	metallophosphoesterase		protein-coding	WP_003137328.1	611373	612116	-	247	0.620232	1.81691	2.76628	2.22391	0.298318	0.148658	0.307734	0.132915	0.269857	9.84589	0.599021	0.261022	1.08058	0.417507	0.22356	0.267582	0.244099	0.187111	0.251604	0.312891	0.0205398	-0.0804708	0.840462	0.985107	0.944236	161.152	177.881	111.505	136.801	168.595	144.643	183.35
PA14_07070	PA14_07070	A0A0H2ZL75	Energy metabolism	hypothetical protein	612321	613625	+	434	PA14_RS02845	ferric reductase-like transmembrane domain-containing protein		protein-coding	WP_003137329.1	612321	613625	+	434	ND	ND	ND	ND	ND	ND	ND	ND	ND	ND	ND	ND	ND	ND	0.55825	0.48465	0.394056	0.514155	0.474834	0.407759	-0.164193	0.0295054	0.205555	0.907038	0.983813	262.247	203.078	292.887	340.516	225.16	174.902	322.947
PA14_07090	metK	Q02TL9	Antibiotic resistance and susceptibility	S-adenosylmethionine synthetase	613682	614872	-	396	PA14_RS02850	methionine adenosyltransferase	metK	protein-coding	WP_003084948.1	613682	614872	-	396	545.443	798.173	922.113	1780.56	48.5635	80.0078	62.3764	140.971	2540.38	1048.4	1729.77	134.299	41.7384	248.28	-0.0905833	-0.158079	0.084784	-0.231389	-0.108514	0.26395	0.175367	-0.0733099	0.985721	0.985107	0.986531	0	0	0.297	0.372	0	0	0.232
PA14_07110	PA14_07110	A0A0H2ZLN6	Transcription	ArsR family transcriptional regulator	614888	615889	-	333	PA14_RS02855	metalloregulator ArsR/SmtB family transcription factor		protein-coding	WP_003113231.1	614888	615889	-	333	24.8814	34.3312	34.6614	62.4538	1.66115	2.79783	0.567918	9.60197	25.807	37.0439	29.3779	3.23424	3.88567	14.017	0.516708	0.432322	0.537417	0.613597	0.69708	0.528449	0.0207085	0.181275	0.206407	0.985107	0.850663	121.782	128.986	104.071	105.203	112.855	95.099	213.909
PA14_07130	tktA	A0A0H2ZKT8	Carbon compound catabolism	transketolase	616135	618132	+	665	PA14_RS02860	transketolase	tkt	protein-coding	WP_003110216.1	616135	618132	+	665	882.977	886.722	895.975	1153.33	70.0266	63.4474	51.3847	40.6162	829.54	484.457	737.234	74.8071	18.9312	66.3861	-0.781311	-0.126674	-0.72905	-1.72243	-0.149637	-0.963329	0.0522604	-1.59575	0.205415	0.985107	0.554439	0.667	0	1.487	0	0.275	0.333	0.232
PA14_07140	PA14_07140	A0A0H2ZKG9	Hypothetical, unclassified, unknown	hypothetical protein	618132	619196	+	354	PA14_RS02865	hypothetical protein		protein-coding	WP_003137331.1	618132	619196	+	354	6.54908	7.17457	2.95041	13.363	1.18534	1.05856	0.750434	0.625236	1.01023	3.13622	0.269479	0.496282	0.655146	0.538958	0.341123	0.388714	0.1489	0.10504	0.40592	0.268597	-0.192223	-0.283675	0.115989	0.818519	0.684716	210.198	238.474	321.432	269.513	321.265	283.634	291.694
PA14_07150	PA14_07150	A0A0H2ZLG7	Carbon compound catabolism	hypothetical protein	619177	619974	-	265	PA14_RS02870	2-oxo-tetronate isomerase	otnI	protein-coding	WP_003137333.1	619177	619974	-	265	18.6623	20.2877	16.4556	30.2888	2.32669	1.97937	2.11084	3.77425	1.26263	1.93419	0.600416	0.578715	0.803072	0.752027	0.201027	0.17015	0.00452257	0.185241	-0.0124186	0.215123	-0.196505	0.0150903	0.866489	0.910559	0.99016	127.454	169.782	119.831	162.451	109.559	170.912	122.234
PA14_07170	epd	A0A0H2ZL79	Carbon molecule anabolism	D-erythrose 4-phosphate dehydrogenase	620189	621250	+	353	PA14_RS02875	erythrose-4-phosphate dehydrogenase	epd	protein-coding	WP_003084958.1	620189	621250	+	353	29.5262	28.1331	27.1694	73.8728	2.19876	2.81721	3.55778	8.8359	12.7742	7.47318	12.1605	0.897497	0.352415	6.66704	0.236065	-0.181069	-0.446863	-0.0446593	-0.655829	-1.12922	-0.682927	0.13641	0.521246	0.857303	0.975329	54.385	56.094	53.522	33.457	43.384	37.906	83.804
PA14_07190	pgk	Q02TL3	Energy metabolism	phosphoglycerate kinase	621256	622419	+	387	PA14_RS02880	phosphoglycerate kinase		protein-coding	WP_003084960.1	621256	622419	+	387	400.274	389.699	406.999	896.57	21.3769	9.14079	22.3425	57.1994	265.475	138.752	393.813	59.4266	16.026	162.741	-1.42672	-0.969095	-0.576084	0.315643	-1.51162	-0.377067	0.850639	1.28474	0.499977	0.907038	0.785578	0.334	0.3	7.136	0.372	0	0	0
PA14_07200	PA14_07200	A0A0H2ZLP1	Hypothetical, unclassified, unknown	hypothetical protein	622492	622692	+	66	PA14_RS02885	hypothetical protein		protein-coding	WP_003084961.1	622492	622692	+	66	4.19801	6.34673	7.05823	0.012613	0.310641	0.775328	1.33199	0.0191725	1.81321	9.03664	0.107696	0.449515	2.55245	0.143517	-0.207353	-0.279385	-0.425357	-0.887216	-0.433016	-0.38536	-0.218004	-0.607831	0.871784	0.984937	0.829257	2.336	0	0	0	0	0	0
PA14_07210	PA14_07210	A0A0H2ZKU2	Hypothetical, unclassified, unknown	hypothetical protein	622852	623193	+	113	PA14_RS02890	MliC family protein		protein-coding	WP_003084963.1	622852	623193	+	113	23.2963	16.309	17.2466	8.56775	13.3425	3.37037	6.93028	1.49246	ND	ND	ND	ND	ND	ND	0.922479	0.91784	0.55203	0.704546	0.588175	0.644481	-0.370449	-0.213294	0.518322	0.894019	0.894677	61.725	30.897	46.981	29.368	45.032	68.83	71.997
PA14_07230	fda	A0A0H2ZKH3	Carbon compound catabolism	fructose-1,6-bisphosphate aldolase	623313	624377	+	354	PA14_RS02895	class II fructose-bisphosphate aldolase	fba	protein-coding	WP_003084964.1	623313	624377	+	354	1686.73	1889.87	2013.2	1316.05	177.247	102.034	154.969	93.2589	2161.77	2366.38	1677.4	190.269	303.204	172.449	-0.219854	-0.423937	-0.294382	-0.108504	-0.369904	-0.529238	-0.0745272	0.315433	0.968263	0.985107	0.910685	0	0	0	0.372	0.275	0	0
PA14_07240	PA14_07240	A0A0H2ZLH2	Hypothetical, unclassified, unknown	hypothetical protein	624443	624925	+	160	PA14_RS02900	hypothetical protein		protein-coding	WP_003137335.1	624443	624925	+	160	4.83617	6.85181	0.0298673	10.3415	0.421596	0.628904	0.0417036	0.482819	ND	ND	ND	ND	ND	ND	0.861623	0.43233	0.238596	0.633317	0.693004	1.03411	-0.623028	0.200987	0.146734	0.663486	0.893569	40.038	34.496	60.956	63.568	105.166	60.85	112.51
PA14_07250	PA14_07250	A0A0H2ZLP6	Hypothetical, unclassified, unknown	hypothetical protein	624927	625583	-	218	PA14_RS31345	SgcJ/EcaC family oxidoreductase		protein-coding	WP_016254315.1	624927	625352	-	141	121.067	142.356	185.375	9.75079	10.1002	10.6177	19.2471	0.871544	156.156	359.204	144.611	10.9606	39.5015	33.3969	0.396736	0.298585	0.11577	0.479739	0.381073	0.33276	-0.280966	0.181154	0.770062	0.907762	0.894677	33.365	65.693	65.714	76.579	60.134	83.461	53.709
PA14_07260	PA14_07260	A0A0H2ZL84	Hypothetical, unclassified, unknown	hypothetical protein	625582	626349	+	255	PA14_RS02910	class I SAM-dependent methyltransferase		protein-coding	WP_003084969.1	625582	626349	+	255	61.2153	68.5629	66.1351	74.1072	3.24032	6.24862	6.00672	6.47863	88.6649	125.173	93.3506	10.5477	4.05214	16.5168	0.321281	0.175362	0.0494987	0.0182931	-0.0240363	0.26837	-0.271782	-0.157069	0.219267	0.649216	0.819348	279.263	261.272	247.095	243.12	280.626	194.52	343.319
PA14_07280	PA14_07280	A0A0H2ZKU8	Membrane proteins	hypothetical protein	626346	627524	-	392	PA14_RS02915	NAD(P)/FAD-dependent oxidoreductase		protein-coding	WP_003113227.1	626346	627524	-	392	2.98481	3.65751	3.23944	13.6854	0.569741	0.696928	0.0192718	1.2816	0.313251	3.08899	0.956014	0.10784	0.257885	0.721781	0.153434	0.0627991	0.213433	-0.0743968	0.26926	-0.134302	0.0599987	-0.137196	0.67674	0.985107	0.910685	127.787	156.283	101.395	108.921	162.829	155.284	89.129
PA14_07290	PA14_07290	A0A0H2ZKH8	Hypothetical, unclassified, unknown	hypothetical protein	627637	628125	+	162	PA14_RS02920	M48 family metallopeptidase		protein-coding	WP_003084971.1	627637	628125	+	162	0.327253	0.481071	0.0252012	1.43693	0.0556421	0.183533	0.0504023	0.830828	7.74723	3.37666	2.7522	1.2536	0.318574	2.10807	0.271401	0.574253	0.3415	0.229401	0.495148	0.489446	0.0700989	-0.344853	0.51844	0.985107	0.785578	56.72	69.892	59.172	49.07	72.216	86.786	97.463
PA14_07300	PA14_07300	A0A0H2ZLH9	Hypothetical, unclassified, unknown	hypothetical protein	628151	629305	+	384	PA14_RS02925	hypothetical protein		protein-coding	WP_003118883.1	628151	629305	+	384	11.257	7.8916	2.69173	6.20636	10.4784	10.3036	0.299518	6.71093	0.0768226	0	0	0.117542	0	0	0.330472	0.296269	0.328509	0.420078	0.437808	0.100794	-0.00196294	0.123809	0.449248	0.997744	0.893569	187.51	185.98	210.819	150.927	166.124	134.003	278.73
PA14_07310	PA14_07310	A0A0H2ZL89	Hypothetical, unclassified, unknown	hydrolase	629307	629981	-	224	PA14_RS02930	HAD family hydrolase		protein-coding	WP_003101612.1	629307	629981	-	224	34.3027	38.9775	40.923	69.6281	5.68788	5.26182	3.63327	3.19394	26.9803	70.7635	62.5222	3.4738	9.05552	9.73535	0.587847	0.449017	0.316112	0.395038	0.586697	0.537957	-0.271735	-0.0539789	0.0247353	0.673103	0.95209	183.84	312.566	198.331	212.265	206.488	224.446	327.577
PA14_07330	PA14_07330	A0A0H2ZLQ2	Hypothetical, unclassified, unknown	hypothetical protein	630110	630463	-	117	PA14_RS02935	DUF805 domain-containing protein		protein-coding	WP_003084974.1	630110	630463	-	117	6.75883	8.53461	7.29765	4.69893	2.2486	1.14654	3.19835	1.66052	20.836	20.2715	5.23845	9.4044	3.18631	2.24414	0.0682266	0.791744	0.253632	-0.512305	0.0413915	0.543759	0.185405	-1.30405	0.768528	0.985107	0.742272	20.353	10.799	39.547	28.996	2.746	26.269	11.344
PA14_07340	PA14_07340	A0A0H2ZKV3	Transcription	transcriptional regulator	630641	631552	-	303	PA14_RS02940	AraC family transcriptional regulator		protein-coding	WP_003137339.1	630641	631552	-	303	4.94062	4.13751	5.32562	8.57671	1.26792	1.20227	0.841488	1.94416	ND	ND	ND	ND	ND	ND	0.540944	0.26272	0.292184	0.360013	0.395797	0.432859	-0.24876	0.097293	0.243414	0.792449	0.909314	115.109	116.987	179.895	157.991	166.124	169.914	190.064
PA14_07355	PA14_07355	A0A0H2ZLH8	Hypothetical, unclassified, unknown	hypothetical protein	631670	632008	+	112	PA14_RS02945	carboxymuconolactone decarboxylase family protein		protein-coding	WP_003084980.1	631670	632008	+	112	117.949	132.616	127.404	7.64258	14.785	11.1912	37.229	4.66025	43.2894	150.068	30.1069	5.20407	20.633	6.07573	0.899165	0.24296	0.334545	0.541356	-0.0252221	0.739551	-0.56462	0.298396	0.377904	0.792449	0.881048	29.027	24.597	31.816	17.844	41.462	23.608	45.838
PA14_07360	PA14_07360	A0A0H2ZKI0	Hypothetical, unclassified, unknown	hypothetical protein	631998	632513	-	171	PA14_RS02950	hypothetical protein		protein-coding	WP_003117947.1	631998	632513	-	171	ND	ND	ND	ND	ND	ND	ND	ND	ND	ND	ND	ND	ND	ND	0.0322181	0.46173	0.21956	-0.211987	0.342012	0.448186	0.187342	-0.673717	0.455718	0.948222	0.674584	68.398	83.991	130.833	99.255	122.74	87.783	116.677
PA14_07370	PA14_07370	A0A0H2ZLI4	Hypothetical, unclassified, unknown	hypothetical protein	632701	632859	+	52	PA14_RS02955	YqaE/Pmp3 family membrane protein		protein-coding	WP_003084988.1	632701	632859	+	52	ND	ND	ND	ND	ND	ND	ND	ND	ND	ND	ND	ND	ND	ND	-0.605829	-0.416744	-0.554451	-0.754875	-0.828574	-0.522044	0.0513785	-0.338132	0.603713	0.985107	0.851301	0	0	0	0	1.098	0	0
PA14_07380	PA14_07380	A0A0H2ZL94	Hypothetical, unclassified, unknown	hypothetical protein	632869	633327	-	152	PA14_RS02960	hypothetical protein		protein-coding	WP_003084991.1	632869	633327	-	152	6.12442	5.44709	3.44063	8.36306	0.734324	0.322758	0.184578	0.703588	22.0323	8.84911	11.5777	1.17342	1.05013	2.71356	0.422563	0.23443	0.144926	-0.051081	0.275169	0.320133	-0.277637	-0.285511	0.824871	0.91815	0.860891	59.723	63.293	78.797	79.553	56.839	102.081	83.804
PA14_07400	PA14_07400	A0A0H2ZLQ7	Hypothetical, unclassified, unknown	hypothetical protein	633343	633813	-	156	PA14_RS02965	hypothetical protein		protein-coding	WP_003137342.1	633343	633813	-	156	0	0	0	1.18335	0	0	0	0.245934	ND	ND	ND	ND	ND	ND	-0.213615	0.309059	0.131459	0.264891	0.0111494	-0.482471	0.345074	-0.0441683	0.431052	0.894019	0.983813	89.418	84.591	66.308	56.505	104.617	47.217	75.007
PA14_07410	PA14_07410	A0A0H2ZKV9	Hypothetical, unclassified, unknown	hypothetical protein	633827	634174	-	115	PA14_RS02970	SMI1/KNR4 family protein		protein-coding	WP_003137344.1	633827	634174	-	115	0.013248	0.0268347	0.011302	0.0402369	0.0167867	0.00958254	0.0199672	0.0203263	0	0.0865167	0	0	0.0403744	0	0.0973233	0.116635	0.373677	0.417257	0.583563	0.217697	0.276354	0.300622	0.711735	0.921672	0.855976	54.051	29.997	67.795	37.174	77.982	47.549	62.737
PA14_07420	PA14_07420	A0A0H2ZKI3	Hypothetical, unclassified, unknown	hypothetical protein	634164	634778	-	204	PA14_RS02975	DMP19 family protein		protein-coding	WP_003137346.1	634164	634778	-	204	0.515506	0.346455	0	5.26128	0.0321356	0.0686781	0	0.964977	2.4373	2.44951	0.825983	0.210175	0.32701	0.875262	0.212108	0.0788614	0.24311	0.131678	0.320785	0.101454	0.0310027	0.0528163	0.38642	0.985107	0.94462	292.609	391.758	424.612	396.277	381.948	371.417	367.627
PA14_07430	PA14_07430	A0A0H2ZLJ2	Hypothetical, unclassified, unknown	hypothetical protein	634969	637740	-	923	PA14_RS02980	ImpA family metalloprotease	impA	protein-coding	WP_003137348.1	634969	637740	-	923	3.77392	1.58674	1.26725	6.10635	0.711376	0.62873	0.427252	1.55413	ND	ND	ND	ND	ND	ND	0.448794	0.321907	0.245901	0.273806	0.36327	0.290569	-0.202894	-0.048102	0.0902194	0.711967	0.939745	719.345	872.306	884.905	721.924	735.339	961.627	1144.55
PA14_07440	PA14_07440	A0A0H2ZL99	Hypothetical, unclassified, unknown	hypothetical protein	638309	638644	-	111	PA14_RS02985	nuclease-related domain-containing protein		protein-coding	WP_003137350.1	638309	638644	-	111	ND	ND	ND	ND	ND	ND	ND	ND	ND	ND	ND	ND	ND	ND	0.697106	0.376377	-0.257315	0.683599	-0.293778	0.018118	-0.954421	0.307222	0.713601	0.84421	0.933098	56.053	25.797	15.462	49.813	10.434	22.943	56.024
PA14_07450	PA14_07450	A0A0H2ZLR2	Hypothetical, unclassified, unknown	hypothetical protein	638737	639858	-	373	PA14_RS02990	Fic family protein		protein-coding	WP_003137352.1	638737	639858	-	373	9.29235	9.83967	9.0853	11.0006	0.275662	0.284799	0.752685	0.990866	1.36773	5.9374	0.574724	0.457714	0.941231	0.516382	0.324818	0.391974	0.15825	0.334671	0.423442	0.269304	-0.166568	-0.0573039	0.152065	0.858714	0.937857	371.017	409.456	396.364	430.849	389.362	369.422	493.101
PA14_07460	PA14_07460	A0A0H2ZKW3	Hypothetical, unclassified, unknown	hypothetical protein	640117	640278	-	53	PA14_RS30070	uncharacterized gene		pseudogene		640120	640253	-		ND	ND	ND	ND	ND	ND	ND	ND	ND	ND	ND	ND	ND	ND	0.0480779	0.330795	-0.441381	-1.64095	-0.840742	0.593761	-0.489458	-1.97175	0.647325	0.97887	0.747302	1.335	1.8	0.297	0	0	0	3.241
PA14_07470	PA14_07470	n/a	Non-coding RNA gene		640407	640483	-	n/a	PA14_RS02995	tRNA-Ile		tRNA		640407	640483	-		ND	ND	ND	ND	ND	ND	ND	ND	ND	ND	ND	ND	ND	ND	ND	ND	ND	ND	ND	ND	ND	ND	ND	ND	ND	ND	ND	ND	ND	ND	ND	ND
PA14_07480	PA14_07480	A0A0H2ZKI8	Hypothetical, unclassified, unknown	reverse transcriptase	640581	642266	-	561	PA14_RS03000	group II intron reverse transcriptase/maturase	ltrA	protein-coding	WP_003099598.1	640581	642266	-	561	ND	ND	ND	ND	ND	ND	ND	ND	0	0.260534	0	0	0.0388307	0	0.51778	0.528006	0.30141	0.371057	0.316714	0.534389	-0.21637	-0.15695	0.427832	0.900039	0.881048	324.973	299.368	272.073	291.074	379.751	381.06	494.722
PA14_07500	PA14_07500	A0A0H2ZLJ7	Hypothetical, unclassified, unknown	redox regulator of c_di_GMP, RmcA	643347	647084	-	1245	PA14_RS03005	bifunctional diguanylate cyclase/phosphodiesterase		protein-coding	WP_003137355.1	643347	647084	-	1245	71.164	70.7098	64.0417	52.5357	4.1021	5.30309	7.11222	7.45238	12.2868	25.9379	6.33988	2.31868	2.87788	3.40982	0.409201	0.368757	0.321385	0.181474	0.353978	0.298023	-0.0878164	-0.187282	0.0236672	0.907762	0.723241	843.796	871.706	732.663	815.231	651.865	792.378	1075.1
PA14_07520	rpoD	A0A0H2ZLA4	Transcription	RNA polymerase sigma factor RpoD	647191	649044	-	617	PA14_RS03010	RNA polymerase sigma factor RpoD	rpoD	protein-coding	WP_003085035.1	647191	649044	-	617	788.209	921.712	924.191	1190.11	48.4745	13.0614	9.60382	112.499	1061.36	1157.35	885.962	108.957	104.865	84.5488	0.047653	0.31937	0.101487	-0.355799	-0.435642	0.138683	0.0538345	-0.675169	0.88627	0.985107	0.82506	0	0	0	0.743	0	0	0.232
PA14_07530	dnaG	A0A0H2ZLR9	Cell division	DNA primase	649124	651118	-	664	PA14_RS03015	DNA primase	dnaG	protein-coding	WP_003121834.1	649124	651118	-	664	34.8933	29.8373	19.3343	62.3562	6.00092	0.785706	1.03591	3.73354	22.7832	50.7804	10.4369	3.36291	4.32122	7.67159	0.792483	-0.627152	0.302819	-0.233951	-0.261822	-0.208523	-0.489664	0.393201	0.773744	0.95651	0.935643	0.334	0	0	0	0.824	0.333	0
PA14_07550	PA14_07550	A0A0H2ZKW8	Hypothetical, unclassified, unknown	hypothetical protein	651201	651650	-	149	PA14_RS03020	GatB/YqeY domain-containing protein		protein-coding	WP_003137358.1	651201	651650	-	149	40.9435	51.314	50.7397	78.8156	9.00575	6.08729	4.96662	3.78361	191.977	53.508	139.079	17.2071	3.45008	50.5873	0.584218	0.242158	0.512071	0.863921	0.234342	-0.801097	-0.0721472	0.621762	0.52712	0.985107	0.841528	7.674	23.697	17.543	23.792	12.356	16.626	24.539
PA14_07560	rpsU	Q02TI4	Translation, post-translational modification, degradation	30S ribosomal protein S21	651720	651935	-	71	PA14_RS03025	30S ribosomal protein S21	rpsU	protein-coding	WP_003085057.1	651720	651935	-	71	1232.24	1214.93	1119.9	2469.56	127.706	56.0214	66.1461	437.419	1617.17	566.586	724.51	146.386	90.1374	207.15	-0.0837029	0.105383	-0.0323244	-0.232749	-0.306448	8.21244E-05	0.0513785	-0.338132	0.824871	0.985107	0.791993	0	0	0	0	0	0	0
PA14_07570	gcp	Q02TI3	Translation, post-translational modification, degradation	DNA-binding/iron metalloprotein/AP endonuclease	652136	653161	+	341	PA14_RS03030	tRNA (adenosine(37)-N6)-threonylcarbamoyltransferase complex transferase subunit TsaD	tsaD	protein-coding	WP_003137360.1	652136	653161	+	341	12.2258	12.6284	10.7306	35.1968	1.60905	0.73811	0.398591	4.05345	17.2296	13.3219	14.8157	2.85133	0.780298	9.48025	-0.0837029	0.105383	0.235623	0.0356609	-0.0382177	0.840462	0.319326	-0.0697217	0.610554	0.942932	0.983813	0	0	0	0	0	0	0
PA14_07580	PA14_07580	Q02TI2	Membrane proteins	glycerol-3-phosphate acyltransferase PlsY	653240	653809	-	189	PA14_RS03035	glycerol-3-phosphate 1-O-acyltransferase PlsY	plsY	protein-coding	WP_003085061.1	653240	653809	-	189	13.0214	16.381	19.6989	2.8037	3.54018	1.87722	1.60445	1.01309	46.7988	56.2618	36.2319	2.63375	4.56438	2.51964	0.416733	0.311583	0.28173	0.406563	0.356267	0.252707	-0.135003	0.0949799	0.558727	0.941043	0.926214	237.557	194.979	155.513	186.243	274.036	155.949	251.875
PA14_07590	folB	A0A0H2ZKJ2	Carbon molecule anabolism	dihydroneopterin aldolase	653893	654246	+	117	PA14_RS03040	dihydroneopterin aldolase	folB	protein-coding	WP_003099587.1	653893	654246	+	117	36.5478	37.4688	37.0194	23.7706	5.75869	4.139	5.57692	2.1899	5.61312	4.71354	0.324262	1.0813	1.43588	0.393357	-0.0837029	0.105383	-0.0323244	-0.232749	0.0768355	0.2674	0.0513785	-0.338132	0.911968	0.985107	0.848163	0	0	0	0	0	0	0
PA14_07600	PA14_07600	A0A0H2ZLK2	Carbon molecule anabolism	2-amino-4-hydroxy-6- hydroxymethyldihydropteridine pyrophosphokinase	654237	654779	+	180	PA14_RS03045	2-amino-4-hydroxy-6-hydroxymethyldihydropteridine diphosphokinase	folK	protein-coding	WP_003137363.1	654237	654779	+	180	27.0495	25.8504	27.8813	29.0339	3.68886	4.38784	4.08639	5.54764	9.52276	4.15052	3.15615	0.557005	0.767509	2.41375	-0.232125	-0.248978	-0.375915	-0.114483	-0.25426	-0.24843	-0.14379	0.134495	0.9883	0.985107	0.966046	227.548	259.172	308.646	120.816	162.554	196.515	238.911
PA14_07620	cca	Q02TH9	Transcription	multifunctional tRNA nucleotidyl transferase/2'3'-cyclic phosphodiesterase/2'nucleotidase/phosphatase	654752	655984	-	410	PA14_RS03050	multifunctional CCA addition/repair protein		protein-coding	WP_003117955.1	654752	655984	-	410	50.9993	51.5881	57.873	33.8172	3.46269	2.17244	3.86398	5.07178	43.8898	95.536	30.871	1.56299	8.54881	11.5214	-1.85343	-1.21995	-2.61137	-2.82793	-1.75164	-3.53918	-0.757942	-1.60797	0.561888	0.967127	0.82506	6.339	9.599	29.14	8.178	4.119	7.648	1.852
PA14_07630	PA14_07630	A0A0H2ZLB0	Hypothetical, unclassified, unknown	hypothetical protein	656028	656534	-	168	PA14_RS03055	DUF4136 domain-containing protein		protein-coding	WP_003137366.1	656028	656534	-	168	0	0.0146805	0	0.0654122	0	0.029361	0	0.130824	0	0.0350501	0	0	0.0701003	0	0.375673	0.354549	0.186862	0.339063	0.212062	0.109764	-0.188812	-0.0154859	0.557599	0.900039	0.989572	184.507	266.671	166.217	230.109	209.783	235.419	229.188
PA14_07650	PA14_07650	A0A0H2ZLS6	Hypothetical, unclassified, unknown	SpoVR family protein	656629	658182	-	517	PA14_RS03060	SpoVR family protein		protein-coding	WP_003099581.1	656629	658182	-	517	115.164	103.579	113.819	33.9717	30.5836	6.90877	7.52869	0.577209	175.855	510.396	209.942	14.317	19.0308	32.2053	-0.396901	-0.127911	-0.706051	-0.484264	-0.655127	-0.242646	-0.30915	-0.356353	0.00576085	0.736803	0.640806	442.084	460.75	523.628	434.567	387.989	448.227	256.505
PA14_07660	PA14_07660	Q02TH6	Hypothetical, unclassified, unknown	hypothetical protein	658179	659450	-	423	PA14_RS03065	YeaH/YhbH family protein		protein-coding	WP_003099579.1	658179	659450	-	423	137.016	146.12	163.071	13.0458	36.0105	10.4092	18.1986	1.28872	184.527	640.463	168.235	19.7912	16.2819	23.7164	-0.264268	0.0379304	-0.60043	-0.532302	-0.436189	-0.218202	-0.336162	-0.570233	0.0048428	0.60618	0.110938	522.827	450.552	479.621	463.934	404.464	455.543	340.309
PA14_07680	PA14_07680	A0A0H2ZKX3	Two-component regulatory systems	hypothetical protein	659551	661473	-	640	PA14_RS03070	PrkA family serine protein kinase		protein-coding	WP_003085078.1	659551	661473	-	640	2098.02	1871.64	2230.81	297.317	448.196	127.894	155.548	30.1817	2682.71	9673.44	3785.02	118.547	705.742	412.431	-0.273316	0.0276052	-0.48975	-0.315817	-0.528883	0.0376655	-0.216435	-0.343423	0.061951	0.893603	0.738928	290.607	313.166	388.038	326.762	373.985	342.821	321.558
PA14_07690	glpE	Q02TH4	Transport of small molecules	thiosulfate sulfurtransferase	661752	662084	-	110	PA14_RS03075	thiosulfate sulfurtransferase GlpE	glpE	protein-coding	WP_003099577.1	661752	662084	-	110	2.40361	5.28306	1.86604	11.2389	0.504902	1.53024	0.177262	0.588488	0.391251	0.095889	0.0842973	0.101211	0.0934787	0.168595	0.710546	0.474746	0.14482	0.95361	0.173562	0.13559	-0.565726	0.478863	0.382224	0.827099	0.791993	18.017	54.594	37.763	21.561	45.581	44.224	62.969
PA14_07700	apaH	Q02TH3	Carbon molecule anabolism	diadenosine tetraphosphatase	662128	662979	-	283	PA14_RS03080	symmetrical bis(5'-nucleosyl)-tetraphosphatase		protein-coding	WP_003113213.1	662128	662979	-	283	47.4901	58.4178	54.5674	57.9127	4.20797	3.05273	1.82665	4.85318	51.4172	64.8609	46.3883	6.05728	4.56836	3.60974	-1.67628	-0.884335	-1.26221	-2.09589	-1.57136	-0.6587	0.414064	-1.21155	0.473136	0.97887	0.791993	39.037	31.197	47.576	26.022	18.123	48.547	18.752
PA14_07710	apaG	Q02TH2	Hypothetical, unclassified, unknown	ApaG protein	662979	663359	-	126	PA14_RS03085	Co2+/Mg2+ efflux protein ApaG	apaG	protein-coding	WP_003085085.1	662979	663359	-	126	14.3135	16.3337	13.3769	38.8363	2.66586	0.237757	0.389795	5.56644	23.0498	79.8241	23.0252	1.89999	14.2305	8.62728	0.264126	0.292323	-0.174405	-0.150883	-0.116695	0.285206	-0.438531	-0.443206	0.56996	0.813775	0.783769	165.156	113.088	190.302	103.344	129.055	109.064	111.353
PA14_07730	ksgA	A0A0H2ZKJ5	Transcription	dimethyladenosine transferase	663396	664202	-	268	PA14_RS03090	16S rRNA (adenine(1518)-N(6)/adenine(1519)-N(6))-dimethyltransferase RsmA	rsmA	protein-coding	WP_003099569.1	663396	664202	-	268	50.4695	55.2253	53.6314	78.3607	3.16703	3.42823	3.25779	4.29459	83.6198	66.2702	33.566	48.5138	6.63847	41.6234	-0.562596	-0.157676	-0.528508	-0.560151	-0.571585	-0.383219	0.0340885	-0.402475	0.0356979	0.985107	0.631691	457.098	483.248	546.524	479.548	378.378	384.385	353.505
PA14_07740	pdxA	A0A0H2ZLL0	Carbon molecule anabolism	4-hydroxythreonine-4-phosphate dehydrogenase	664318	665304	-	328	PA14_RS03095	4-hydroxythreonine-4-phosphate dehydrogenase PdxA	pdxA	protein-coding	WP_003137368.1	664318	665304	-	328	54.5198	54.0887	50.4376	94.3882	2.7871	2.68561	4.02488	3.15539	7.17539	13.7314	8.2453	1.8449	0.25159	1.59831	-0.0120901	-0.0320659	0.57279	-0.144532	0.646856	-0.12522	0.58488	-0.112466	0.963433	0.950034	0.987678	0.334	0	0.297	0	0	0.333	0
PA14_07760	surA	A0A0H2ZLB3	Adaptation, Protection	peptidyl-prolyl cis-trans isomerase SurA	665301	666593	-	430	PA14_RS03100	peptidylprolyl isomerase		protein-coding	WP_003109024.1	665301	666593	-	430	816.274	899.794	874.791	946.557	61.1411	45.9127	42.8116	35.1982	258.181	343.399	218.463	16.0803	13.9211	35.0402	0.648065	0.105383	0.764126	0.336401	0.0802744	0.532594	0.116061	0.231019	0.883923	0.985107	0.958416	0	0	0	0	0	0	0
PA14_07770	ostA	Q02TG8	Adaptation, Protection	organic solvent tolerance protein OstA	666574	669348	-	924	PA14_RS03105	LPS-assembly protein LptD	lptD	protein-coding	WP_003137369.1	666574	669348	-	924	1417.57	1535.6	1611.37	1207.78	207.501	118.877	226.987	52.784	296.392	324.586	186.887	28.1562	144.312	32.9337	0.345612	0.321363	0.403905	-0.227712	-1.05134	0.337068	0.0582927	-0.549075	0.664696	0.985107	0.880698	26.358	14.398	7.136	5.948	37.893	51.54	20.372
PA14_07780	PA14_07780	A0A0H2ZLT0	Hypothetical, unclassified, unknown	hypothetical protein	669475	670491	+	338	PA14_RS03110	N-acetylmuramate/N-acetylglucosamine kinase	amgK	protein-coding	WP_003137370.1	669475	670491	+	338	94.929	96.7102	111.196	90.1144	6.21125	1.85231	3.04874	1.55157	61.133	169.284	43.1685	42.2421	13.4095	29.8668	0.737633	0.664741	0.234613	0.484605	0.0608235	0.909469	-0.503019	-0.180136	0.398082	0.853508	0.934552	62.059	66.593	94.259	36.059	45.581	36.909	81.721
PA14_07790	PA14_07790	A0A0H2ZKX8	Cell wall / LPS / capsule	nucleotidyl transferase	670488	671162	+	224	PA14_RS03115	N-acetylmuramate alpha-1-phosphate uridylyltransferase	murU	protein-coding	WP_003117959.1	670488	671162	+	224	25.9167	28.3638	25.2689	19.9769	4.98427	1.60216	3.08623	3.2676	18.1981	47.3508	14.4825	5.29407	4.66827	1.31147	-0.139444	0.368786	0.197689	-0.34133	-0.452923	-0.270121	0.337133	-0.710116	0.557599	0.91815	0.738928	38.37	76.792	72.85	42.007	36.245	27.266	53.709
PA14_07800	PA14_07800	A0A0H2ZKJ9	Translation, post-translational modification, degradation	hypothetical protein	671164	671922	+	252	PA14_RS03120	DnaJ domain-containing protein		protein-coding	WP_003099547.1	671164	671922	+	252	2.92653	3.53468	2.78239	3.3879	0.156027	0.0989429	0.253585	0.329065	0.684004	3.4355	0	0.407631	0.635585	0	0.276364	0.585551	0.230847	0.099411	0.184018	0.556531	-0.0455177	-0.48614	0.44287	0.985107	0.729428	57.387	83.991	71.958	91.077	63.155	77.476	127.095
PA14_07810	PA14_07810	A0A0H2ZLL6	Hypothetical, unclassified, unknown	hypothetical protein	671923	672984	-	353	PA14_RS03125	alpha/beta hydrolase family protein		protein-coding	WP_003137371.1	671923	672984	-	353	92.2643	134.045	120.619	45.1522	31.1981	10.3024	9.22618	22.5859	18.3859	30.4598	13.4614	4.316	6.52909	6.20713	0.441056	0.374229	0.314983	0.277672	0.249295	0.341373	-0.126073	-0.0965569	0.771335	0.961981	0.944236	182.505	160.783	74.931	181.41	124.113	141.318	199.556
PA14_07820	PA14_07820	A0A0H2ZLB8	Two-component regulatory systems	histidine kinase	673136	675529	+	797	PA14_RS03130	sensor histidine kinase		protein-coding	WP_003137372.1	673136	675529	+	797	19.01	18.4569	13.8934	15.1183	2.41116	1.18571	0.642694	0.829962	14.2353	15.3508	11.4308	2.80374	1.16595	3.41866	0.181731	0.155016	0.149897	0.0747443	0.374031	0.339024	-0.0318342	-0.0802718	0.149765	0.985107	0.893569	555.858	568.739	637.215	556.87	424.234	586.22	536.161
PA14_07840	PA14_07840	A0A0H2ZLT6	Two-component regulatory systems	two-component response regulator	675575	676207	+	210	PA14_RS03135	response regulator transcription factor		protein-coding	WP_003085103.1	675575	676207	+	210	51.6759	52.3414	55.6547	34.6871	1.40544	2.5152	1.99114	6.30927	58.8082	107.217	38.6005	12.0383	10.3087	15.2094	0.675575	1.64805	0.801553	1.32846	-0.353304	1.1476	0.125978	-0.319587	0.54937	0.985107	0.939745	12.011	1.8	13.678	4.461	1.098	20.283	6.714
PA14_07850	PA14_07850	A0A0H2ZKY3	Transport of small molecules	ABC transporter substrate-binding protein	676336	677370	+	344	PA14_RS03140	ABC transporter substrate-binding protein		protein-coding	WP_003137373.1	676336	677370	+	344	33.4037	36.7514	29.9906	83.6454	13.8083	8.42728	3.79528	25.7894	7.61146	7.84793	6.43726	1.61121	0.323106	2.38193	0.47963	0.481756	0.138142	0.201141	0.343996	0.365994	-0.341489	-0.280614	0.275941	0.695355	0.755847	258.244	241.774	235.796	340.516	298.2	278.646	366.701
PA14_07860	PA14_07860	A0A0H2ZKK4	Transport of small molecules	ABC transporter ATP-binding protein	677604	678713	+	369	PA14_RS03145	polyamine ABC transporter ATP-binding protein		protein-coding	WP_003085109.1	677604	678713	+	369	238.48	227.688	221.026	85.124	13.3559	17.3296	12.7743	3.26326	31.9563	13.0908	33.5721	3.41477	2.06308	6.39354	0.317765	0.351869	0.397116	0.56916	0.751751	0.452829	0.079351	0.217291	0.229324	0.985107	0.844933	205.861	178.181	253.934	239.774	245.205	275.986	275.952
PA14_07870	PA14_07870	A0A0H2ZLM1	Transport of small molecules	ABC transporter substrate-binding protein	678769	679815	+	348	PA14_RS03150	ABC transporter substrate-binding protein		protein-coding	WP_003109043.1	678769	679815	+	348	651.34	691.872	679.209	166.752	52.4072	30.9339	33.801	6.73056	251.049	90.985	104.47	32.8918	4.85487	16.3885	0.346858	0.457463	0.537794	0.450262	0.182482	0.434873	0.190936	-0.00720038	0.269717	0.894019	0.994529	163.488	205.478	226.876	189.217	214.451	145.308	255.811
PA14_07890	PA14_07890	A0A0H2ZLC2	Transport of small molecules	ABC transporter permease	679930	681177	+	415	PA14_RS03155	ABC transporter permease		protein-coding	WP_003137376.1	679930	681177	+	415	55.4433	58.0841	59.6428	22.0157	10.5647	3.56048	4.98666	1.19524	27.1815	6.04412	8.07573	1.59598	3.61216	1.21584	0.353097	0.258833	0.327505	0.154844	0.436022	0.181706	-0.0255921	-0.103989	0.286785	0.985107	0.893569	329.978	292.768	326.487	340.888	295.728	309.902	388.925
PA14_07900	PA14_07900	A0A0H2ZLU0	Transport of small molecules	ABC transporter permease	681283	682113	+	276	PA14_RS03160	ABC transporter permease		protein-coding	WP_003085119.1	681283	682113	+	276	5.64932	6.3476	7.8092	2.09973	1.43799	0.413483	0.893103	0.776166	3.08738	0.0717884	0.183106	0.259377	0.143577	0.366212	0.312088	0.238854	0.182494	0.148694	0.274339	0.133513	-0.129594	-0.0901598	0.979487	0.983417	0.975329	49.38	92.39	54.415	127.136	65.077	25.936	78.943
PA14_07910	rpe	A0A0H2ZKY8	Carbon molecule anabolism	ribulose-phosphate 3-epimerase	682237	682911	+	224	PA14_RS03165	ribulose-phosphate 3-epimerase	rpe	protein-coding	WP_003085122.1	682237	682911	+	224	107.816	102.053	113.66	114.527	9.61634	3.49047	8.82876	6.44879	43.4506	43.7807	41.3866	15.99	5.56386	15.4636	0.180756	0.578947	0.235623	0.0323079	-0.306448	8.21244E-05	0.0548674	-0.546639	0.740312	0.985107	0.804757	0	0	0	0	0	0	0
PA14_07930	PA14_07930	A0A0H2ZKK7	Carbon compound catabolism	phosphoglycolate phosphatase	682911	683729	+	272	PA14_RS03170	phosphoglycolate phosphatase		protein-coding	WP_003099532.1	682911	683729	+	272	2.21123	2.60727	1.47024	13.5536	0.639107	1.04538	0.992252	1.30026	8.94895	4.93658	8.99011	1.14417	0.978414	5.80473	0.389944	0.103998	0.27289	0.348267	0.183247	0.321012	-0.117055	0.244269	0.343627	0.921764	0.755847	283.601	282.87	285.453	379.549	316.048	331.183	403.51
PA14_07940	trpE	A0A0H2ZLM7	Carbon molecule anabolism	anthranilate synthase component I	683802	685280	+	492	PA14_RS03175	anthranilate synthase component I	trpE	protein-coding	WP_003085126.1	683802	685280	+	492	122.639	121.52	116.187	240.417	9.86679	4.00259	5.27908	7.50083	198.016	114.797	116.514	26.4327	9.29377	18.7595	0.509768	0.327214	0.292595	0.273403	0.395263	0.268542	-0.217173	-0.0538111	0.207622	0.804738	0.955616	287.271	234.575	189.707	221.93	175.185	219.791	282.665
PA14_07950	prtN	A0A0H2ZLC7	Transcription	transcriptional regulator PrtN	685467	685781	-	104	PA14_RS03180	pyocin genes transcriptional regulator PrtN	prtN	protein-coding	WP_003137378.1	685467	685781	-	104	0.0339091	0.0528088	0.142667	0.0237033	0.0280505	0.0153868	0.127566	0.014559	0.00747342	0.738831	0	0.0149468	0.154839	0	0.800933	0.63323	0.246684	0.0855321	-0.77977	0.784572	-0.554249	-0.547698	0.545749	0.91309	0.860891	64.728	49.795	36.276	23.792	23.614	11.638	59.265
PA14_07960	prtR	A0A0H2ZLU5	Transcription	transcriptional regulator PrtR	685881	686651	-	256	PA14_RS03185	transcriptional regulator PrtR	prtR	protein-coding	WP_003137380.1	685881	686651	-	256	14.6333	15.8522	14.2629	16.7215	3.2592	1.39433	1.53687	2.70074	30.6418	29.6441	19.7716	9.28304	5.97854	13.471	-0.0837029	0.366034	0.229309	-0.232749	-0.0446742	0.380319	0.313012	-0.598783	0.705632	0.921672	0.764102	0	0	0	0	0	0	0
PA14_07970	PA14_07970	A0A0H2ZKZ3	Transcription	hypothetical protein	687109	687309	+	66	PA14_RS03190	TraR/DksA C4-type zinc finger protein		protein-coding	WP_003085132.1	687109	687309	+	66	0	0	0	1.15124	0	0	0	0.457636	ND	ND	ND	ND	ND	ND	1.04685	0.378103	-0.857578	-0.0114051	-0.950038	0.569724	-1.90442	-0.389508	0.604117	0.737794	0.94462	4.671	20.698	4.163	24.907	10.434	13.633	43.986
PA14_07980	PA14_07980	A0A0H2ZKL1	Hypothetical, unclassified, unknown	hypothetical protein	687357	687716	+	119	PA14_RS03195	hypothetical protein		protein-coding	WP_003118907.1	687357	687716	+	119	ND	ND	ND	ND	ND	ND	ND	ND	ND	ND	ND	ND	ND	ND	0.398209	0.559567	0.21418	0.233669	0.590874	1.07096	-0.184029	-0.325898	0.670066	0.985107	0.903245	31.029	14.398	29.735	27.137	20.594	25.936	35.651
PA14_07990	PA14_07990	A0A0H2ZLN2	Related to phage, transposon, or plasmid	hypothetical protein	688080	688529	+	149	PA14_RS03200	phage holin family protein		protein-coding	WP_003085137.1	688176	688529	+	117	ND	ND	ND	ND	ND	ND	ND	ND	ND	ND	ND	ND	ND	ND	0.183883	0.112041	0.355095	0.379428	0.281377	0.435034	0.171212	0.267387	0.797424	0.948597	0.844933	54.385	47.395	28.248	59.851	74.962	44.557	50.931
PA14_08000	PA14_08000	A0A0H2ZLD2	Hypothetical, unclassified, unknown	hypothetical protein	688551	689066	+	171	PA14_RS03205	hypothetical protein		protein-coding	WP_003101620.1	688551	689066	+	171	ND	ND	ND	ND	ND	ND	ND	ND	ND	ND	ND	ND	ND	ND	0.502354	-0.0181763	0.529461	-0.716675	0.171789	1.03172	0.0271074	-0.698499	0.821861	0.993841	0.906147	4.337	24.597	5.65	7.435	32.401	2.993	10.186
PA14_08010	PA14_08010	A0A0H2ZLV0	Related to phage, transposon, or plasmid	hypothetical protein	689063	689620	+	185	PA14_RS03210	phage baseplate assembly protein V		protein-coding	WP_003085141.1	689063	689620	+	185	0	0	0	0.768287	0	0	0	0.180637	ND	ND	ND	ND	ND	ND	0.213214	0.358052	0.200135	0.372296	0.415165	0.0210146	-0.0130791	0.0142446	0.836886	0.991766	0.99375	82.077	61.793	46.981	60.594	76.609	59.52	53.709
PA14_08020	PA14_08020	A0A0H2ZKZ9	Related to phage, transposon, or plasmid	bacteriophage protein	689773	690099	+	108	PA14_RS03215	GPW/gp25 family protein		protein-coding	WP_003085143.1	689773	690099	+	108	0.0168317	0.00220514	0	2.5084	0.0240504	0.00441028	0	0.42752	ND	ND	ND	ND	ND	ND	-0.0497791	-0.618427	-0.474988	-0.506695	-0.581748	-0.122894	-0.425209	0.111731	0.95972	0.958856	0.983813	25.357	38.696	13.381	14.498	10.434	15.296	8.103
PA14_08030	PA14_08030	A0A0H2ZKL5	Related to phage, transposon, or plasmid	phage baseplate assembly protein	690096	690983	+	295	PA14_RS03220	baseplate J/gp47 family protein		protein-coding	WP_003085151.1	690096	690983	+	295	0.331423	0.26459	0.207009	11.686	0.0722371	0.0420712	0.0892199	1.86306	0.188982	0.945852	0	0.270293	0.202157	0	-0.0356668	0.119867	0.146062	0.0849068	0.137764	-0.0787142	0.181729	-0.0349603	0.875947	0.909918	0.983813	206.528	182.68	246.203	239.774	229.828	143.978	196.315
PA14_08040	PA14_08040	A0A0H2ZLN8	Related to phage, transposon, or plasmid	phage tail protein	690976	691509	+	177	PA14_RS03225	phage tail protein I		protein-coding	WP_003137385.1	690976	691509	+	177	0.138455	0.124362	0.0821544	1.81825	0.178752	0.248725	0.164309	0.726722	ND	ND	ND	ND	ND	ND	0.207013	0.00707931	-0.0403796	-0.227526	-0.0176456	-0.0611339	-0.247393	-0.234605	0.907323	0.91815	0.881048	85.414	101.689	101.99	119.701	98.301	99.089	129.873
PA14_08050	PA14_08050	A0A0H2ZLD7	Related to phage, transposon, or plasmid	tail fiber protein	691511	693586	+	691	PA14_RS03230	phage tail protein		protein-coding	WP_003137387.1	691511	693586	+	691	0.470129	0.144574	0.299365	15.6863	0.540203	0.289148	0.598731	1.31592	ND	ND	ND	ND	ND	ND	0.349704	0.272712	0.16623	0.180278	0.348013	0.245752	-0.183475	-0.0924343	0.415784	0.854762	0.893569	282.934	309.267	282.182	389.958	347.899	348.474	379.896
PA14_08060	PA14_08060	A0A0H2ZLV4	Related to phage, transposon, or plasmid	tail fiber assembly protein	693583	694041	+	152	PA14_RS03235	phage tail assembly chaperone		protein-coding	WP_003137388.1	693583	694041	+	152	0.0700416	0.128473	0.0885028	4.89776	0.0540683	0.10173	0.0639865	0.488704	0.445984	1.0437	0.0602099	0.347768	0.250009	0.12042	0.545361	0.493158	0.270845	0.59475	0.224677	0.531883	-0.274516	0.101591	0.332739	0.86838	0.936249	125.452	104.389	119.236	86.988	94.457	95.764	157.885
PA14_08070	PA14_08070	Q02TE1	Related to phage, transposon, or plasmid	phage tail sheath protein	694084	695244	+	386	PA14_RS03240	phage tail sheath family protein		protein-coding	WP_003109051.1	694084	695244	+	386	10.7089	7.24762	6.884	78.4893	3.13697	0.0861681	0.572362	1.86134	0.149661	3.85481	0.111871	0.21958	2.6214	0.181377	0.301139	0.356402	0.18535	0.348086	0.407784	0.361447	-0.115789	-0.00831616	0.502863	0.943857	0.992285	231.552	359.661	228.957	236.8	266.348	226.109	366.701
PA14_08090	PA14_08090	A0A0H2ZL04	Related to phage, transposon, or plasmid	phage tail tube protein	695257	695760	+	167	PA14_RS03245	phage major tail tube protein		protein-coding	WP_003085175.1	695257	695760	+	167	3.66959	2.26388	1.87995	66.5429	2.04242	0.366972	1.76979	3.33244	7.42031	3.75874	5.55101	3.21476	0.439431	2.26272	0.276802	-0.0249532	0.0438089	-0.275099	-0.14625	-0.0619724	-0.232993	-0.250146	0.740312	0.919793	0.863827	93.421	65.693	77.608	98.14	55.741	87.118	80.795
PA14_08100	PA14_08100	A0A0H2ZKL9	Hypothetical, unclassified, unknown	hypothetical protein	695775	696119	+	114	PA14_RS03250	phage tail assembly protein		protein-coding	WP_003085178.1	695775	696119	+	114	0.334863	0.285407	0.313988	7.42825	0.0662818	0.0267092	0.0640996	2.6348	ND	ND	ND	ND	ND	ND	0.241044	0.263977	-0.172432	0.00932389	0.246514	0.290366	-0.413476	-0.254653	0.662802	0.804738	0.844933	156.481	120.287	162.649	103.716	100.224	68.165	141.217
PA14_08110	PA14_08110	A0A0H2ZLP3	Hypothetical, unclassified, unknown	hypothetical protein	696088	696198	+	36										ND	ND	ND	ND	ND	ND	ND	ND	ND	ND	ND	ND	ND	ND	ND	ND	ND	ND	ND	ND	ND	ND	ND	ND	ND	ND	ND	ND	ND	ND	ND	ND
PA14_08120	PA14_08120	A0A0H2ZLE1	Related to phage, transposon, or plasmid	tail length determinator protein	696289	698526	+	745	PA14_RS03255	hypothetical protein		protein-coding	WP_003137390.1	696289	698526	+	745	0	0	0	2.4131	0	0	0	0.235561	ND	ND	ND	ND	ND	ND	0.32302	0.337931	0.228591	0.0863915	0.293882	0.210303	-0.094429	-0.251539	0.136923	0.910681	0.63427	492.465	451.151	508.166	444.976	447.574	454.213	576.905
PA14_08130	PA14_08130	A0A0H2ZLV9	Related to phage, transposon, or plasmid	hypothetical protein	698536	699408	+	290	PA14_RS03260	phage tail protein		protein-coding	WP_003118916.1	698536	699408	+	290	0	0	0	0.815534	0	0	0	0.158702	ND	ND	ND	ND	ND	ND	0.927214	0.629377	0.675312	0.714831	0.201149	0.432279	-0.251902	0.0854545	0.143388	0.900835	0.961057	97.759	104.689	127.859	116.355	76.884	91.774	212.983
PA14_08140	PA14_08140	A0A0H2ZL09	Related to phage, transposon, or plasmid	hypothetical protein	699383	699589	+	68	PA14_RS03265	tail protein X		protein-coding	WP_003101635.1	699383	699589	+	68	ND	ND	ND	ND	ND	ND	ND	ND	ND	ND	ND	ND	ND	ND	1.26822	0.0830613	0.150974	0.516136	0.706729	0.281453	-1.11724	0.433074	0.689172	0.777161	0.914859	35.033	11.099	15.462	35.316	4.943	3.658	20.835
PA14_08150	PA14_08150	A0A0H2ZKM2	Related to phage, transposon, or plasmid	phage late control gene D protein	699647	700636	+	329	PA14_RS03270	phage late control D family protein		protein-coding	WP_003137392.1	699647	700636	+	329	0.0365764	0.0163602	0	3.50624	0.044662	0.0327204	0	0.612323	ND	ND	ND	ND	ND	ND	0.209687	0.107993	0.0720788	-0.0814045	0.0849144	0.150118	-0.137608	-0.189397	0.824871	0.937814	0.841758	254.24	358.461	291.103	243.863	322.088	226.441	259.283
PA14_08160	PA14_08160	A0A0H2ZLP8	Hypothetical, unclassified, unknown	lytic enzyme	700669	701298	+	209	PA14_RS03275	glycoside hydrolase family 19 protein		protein-coding	WP_003129215.1	700669	701298	+	209	1.13707	0.619049	0.113832	5.31622	0.832857	0.4533	0.0843303	0.385754	ND	ND	ND	ND	ND	ND	0.129147	0.561796	0.262899	0.614199	0.583592	0.427343	0.133753	0.0524025	0.649858	0.985107	0.983813	31.363	42.595	48.765	53.903	34.323	23.941	46.532
PA14_08180	PA14_08180	A0A0H2ZLE6	Hypothetical, unclassified, unknown	hypothetical protein	701295	701657	+	120	PA14_RS03280	hypothetical protein		protein-coding	WP_003121852.1	701295	701657	+	120	ND	ND	ND	ND	ND	ND	ND	ND	ND	ND	ND	ND	ND	ND	0.484376	0.582295	0.122948	0.530398	0.289621	0.0799038	-0.361428	-0.0518968	0.405145	0.849421	0.981341	70.4	74.692	33.898	64.311	76.06	67.5	70.84
PA14_08190	PA14_08190	A0A0H2ZLW3	Hypothetical, unclassified, unknown	hypothetical protein	701654	701911	+	85	PA14_RS30075	hypothetical protein		protein-coding	WP_003137395.1	701654	701911	+	85	ND	ND	ND	ND	ND	ND	ND	ND	ND	ND	ND	ND	ND	ND	0.405782	0.360955	0.125586	-0.103308	0.628387	0.323222	-0.280197	-0.464263	0.538045	0.919793	0.791993	38.703	46.495	66.903	73.605	61.782	32.586	48.384
PA14_08200	PA14_08200	A0A0H2ZL14	Hypothetical, unclassified, unknown	hypothetical protein	701926	702213	+	95										ND	ND	ND	ND	ND	ND	ND	ND	ND	ND	ND	ND	ND	ND	-0.0384004	0.563771	0.541608	0.487903	0.19759	-0.065495	0.580008	-0.0758682	0.330419	0.67347	0.97464	59.056	62.693	71.066	49.07	87.318	43.559	68.062
PA14_08210	PA14_08210	A0A0H2ZKM6	Related to phage, transposon, or plasmid	hypothetical protein	702227	702721	+	164	PA14_RS03290	phage tail tube protein		protein-coding	WP_003113190.1	702227	702721	+	164	0	0	0	18.8817	0	0	0	3.48957	ND	ND	ND	ND	ND	ND	0.368321	0.267904	0.274098	0.379929	0.465816	0.127784	-0.0942234	0.112025	0.43724	0.967127	0.908271	115.776	155.983	225.984	140.147	139.764	171.244	200.019
PA14_08220	PA14_08220	A0A0H2ZLQ3	Hypothetical, unclassified, unknown	hypothetical protein	702733	703080	+	115	PA14_RS03295	phage tail assembly chaperone family protein, TAC		protein-coding	WP_003113189.1	702733	703080	+	115	13.3618	1.33562	0.586905	24.1239	24.7192	0.918395	0.68156	3.71613	31.7842	5.30339	83.3518	10.724	2.18753	36.7447	0.00414977	0.54732	0.0438798	0.479383	0.121041	-0.39777	0.03973	-0.0679369	0.490426	0.985107	0.982075	37.702	72.592	65.119	52.044	46.13	84.126	37.735
PA14_08230	PA14_08230	A0A0H2ZLF0	Hypothetical, unclassified, unknown	hypothetical protein	703110	703364	+	84	PA14_RS03300	hypothetical protein		protein-coding	WP_003113188.1	703110	703364	+	84	ND	ND	ND	ND	ND	ND	ND	ND	ND	ND	ND	ND	ND	ND	-0.726332	-0.474358	-0.118749	-0.207023	-0.422014	-0.686159	0.607583	0.267335	0.863367	0.894019	0.936249	14.681	49.795	24.68	21.561	42.286	29.261	7.871
PA14_08240	PA14_08240	A0A0H2ZLX0	Related to phage, transposon, or plasmid	hypothetical protein	703411	705246	+	611	PA14_RS03305	phage tail tape measure C-terminal domain-containing protein		protein-coding	WP_003137400.1	703411	705246	+	611	0.800107	0.854083	1.00233	3.65715	0.353153	0.0761537	0.117233	0.989779	ND	ND	ND	ND	ND	ND	0.214564	0.502583	0.137096	0.29217	0.362063	0.272803	-0.0774679	-0.210413	0.670066	0.985107	0.848163	226.213	279.27	189.707	169.515	170.243	149.963	314.381
PA14_08250	PA14_08250	A0A0H2ZL18	Related to phage, transposon, or plasmid	hypothetical protein	705239	705580	+	113	PA14_RS03310	phage tail protein		protein-coding	WP_003113186.1	705239	705580	+	113	0	0	0	1.39945	0	0	0	0.600097	ND	ND	ND	ND	ND	ND	0.831836	0.406818	0.225862	0.649486	0.596788	0.382572	-0.605974	0.242669	0.611642	0.792449	0.893569	45.376	41.396	16.949	52.044	37.069	30.259	72.229
PA14_08260	PA14_08260	A0A0H2ZKN1	Related to phage, transposon, or plasmid	minor tail protein L	705588	706283	+	231	PA14_RS03315	phage minor tail protein L		protein-coding	WP_003118922.1	705588	706283	+	231	0.999982	1.4112	1.86504	1.99322	1.24999	1.0239	2.33519	0.636871	ND	ND	ND	ND	ND	ND	0.122328	-0.0423455	0.151471	0.0997995	-0.00815489	0.129624	0.0291421	0.142145	0.981922	0.985107	0.921387	229.216	170.982	121.912	153.158	113.129	177.562	142.606
PA14_08270	PA14_08270	A0A0H2ZLQ8	Hypothetical, unclassified, unknown	hypothetical protein	706286	707056	+	256	PA14_RS03320	C40 family peptidase		protein-coding	WP_003137403.1	706286	707056	+	256	ND	ND	ND	ND	ND	ND	ND	ND	ND	ND	ND	ND	ND	ND	0.410104	0.125865	0.175263	-0.00603567	0.246095	0.0727399	-0.234842	-0.131901	0.27743	0.792449	0.863827	209.531	282.27	227.768	250.926	208.959	363.769	294.703
PA14_08280	PA14_08280	A0A0H2ZLF4	Related to phage, transposon, or plasmid	bacteriophage protein	707111	707713	+	200	PA14_RS03325	tail assembly protein		protein-coding	WP_003118924.1	707111	707713	+	200	0	0	0	0.722249	0	0	0	0.139528	ND	ND	ND	ND	ND	ND	0.0874271	0.0142362	0.0907966	0.0575845	0.254667	0.122762	0.00336953	0.0433482	0.854576	0.99633	0.978674	189.178	240.574	147.782	143.121	211.98	212.476	137.05
PA14_08300	PA14_08300	A0A0H2ZLX8	Related to phage, transposon, or plasmid	phage-related protein, tail component	707772	711431	+	1219	PA14_RS03330	phage tail protein		protein-coding	WP_003137405.1	707772	711431	+	1219	0	0.20923	0.456416	6.64532	0	0.418461	0.912833	0.961451	ND	ND	ND	ND	ND	ND	0.392954	0.235326	0.29585	0.270359	0.305146	0.284105	-0.0971039	0.0350329	0.0554654	0.887133	0.953007	869.821	847.409	743.368	985.861	857.53	820.642	1048.01
PA14_08310	PA14_08310	A0A0H2ZL21	Hypothetical, unclassified, unknown	hypothetical protein	712461	713513	+	350	PA14_RS03335	pyocin knob domain-containing protein		protein-coding	WP_003137407.1	712461	713513	+	350	0	0.0664764	0	2.85095	0	0.132953	0	0.259324	ND	ND	ND	ND	ND	ND	0.468249	0.418867	0.223545	0.0889641	0.455522	0.328151	-0.244704	-0.329903	0.303984	0.855093	0.747474	154.813	211.177	187.031	185.871	163.104	218.128	304.195
PA14_08320	PA14_08320	A0A0H2ZKN5	Hypothetical, unclassified, unknown	hypothetical protein	713513	713815	+	100	PA14_RS03340	hypothetical protein		protein-coding	WP_003113177.1	713513	713815	+	100	0	0	0	0.757537	0	0	0	0.0616721	ND	ND	ND	ND	ND	ND	0.00164568	-1.3219	-0.5609	-0.298513	0.71274	-0.439011	-0.562546	1.02339	0.803804	0.967127	0.844933	3.003	10.799	0	2.602	3.02	4.988	2.315
PA14_08330	PA14_08330	A0A0H2ZLR4	Hypothetical, unclassified, unknown	hypothetical protein	713812	714042	+	76	PA14_RS03345	hypothetical protein		protein-coding	WP_003118930.1	713812	714042	+	76	0	0	0	0.19922	0	0	0	0.106321	2.35899	1.9754	1.95047	0.707135	0.156968	0.735751	0.30562	0.267995	0.192816	0.738289	1.11679	-0.280832	-0.112805	0.470294	0.454778	0.985107	0.863714	13.68	33.596	20.517	38.289	12.906	12.303	15.742
PA14_08340	trpG	A0A0H2ZLF8	Carbon molecule anabolism	anthranilate synthase component II	714461	715066	+	201	PA14_RS03350	aminodeoxychorismate/anthranilate synthase component II		protein-coding	WP_003117978.1	714461	715066	+	201	31.3829	33.0154	30.9708	73.0859	4.35106	1.41181	4.33984	5.22455	68.6881	42.4036	80.9615	12.6975	3.13296	16.1197	0.508175	0.279767	0.335866	0.13649	0.425674	0.342587	-0.17231	-0.143277	0.509111	0.921131	0.893569	150.809	130.486	94.556	138.288	134.547	151.293	202.797
PA14_08350	trpD	Q02TB6	Carbon molecule anabolism	anthranilate phosphoribosyltransferase	715068	716117	+	349	PA14_RS03355	anthranilate phosphoribosyltransferase	trpD	protein-coding	WP_003085203.1	715068	716117	+	349	34.4048	36.4294	39.9411	69.2393	2.21413	1.36569	3.55722	1.70986	18.1636	23.7555	31.6235	3.36331	2.80577	5.46964	-0.0121929	0.234152	-0.245543	-0.154608	0.155554	-0.0333996	-0.23335	-0.38876	0.311708	0.857303	0.640806	208.864	221.076	321.73	228.622	356.137	292.611	287.527
PA14_08360	trpC	Q02TB5	Carbon molecule anabolism	indole-3-glycerol-phosphate synthase	716114	716950	+	278	PA14_RS03360	indole-3-glycerol phosphate synthase TrpC	trpC	protein-coding	WP_003137410.1	716114	716950	+	278	166.464	178.314	192.998	202.497	17.19	2.71098	8.6972	14.7223	50.3526	63.5855	29.3621	5.86151	6.72021	8.52136	0.383786	0.426303	0.113823	-0.0399282	0.334771	0.171895	-0.269963	-0.466231	0.341112	0.84421	0.63427	161.486	182.68	231.931	208.547	325.109	240.739	269.238
PA14_08370	vfr	A0A0H2ZLY6	Transcription	cAMP-regulatory protein	717012	717656	-	214	PA14_RS03365	cAMP-activated global transcriptional regulator CRP	crp	protein-coding	WP_003085214.1	717012	717656	-	214	182.8	176.236	148.773	316.507	21.3576	12.5377	4.92209	16.1573	64.0995	26.1307	53.9397	1.3656	3.56235	2.86305	0.493913	0.342148	0.434615	0.427239	0.340189	0.442064	-0.0592974	0.0850917	0.187484	0.97887	0.909589	608.574	683.626	606.588	520.439	539.834	623.462	969.071
PA14_08380	PA14_08380	A0A0H2ZL25	Translation, post-translational modification, degradation	hypothetical protein	717928	718350	+	140	PA14_RS03370	OsmC family protein		protein-coding	WP_003085219.1	717928	718350	+	140	24.7167	25.5673	25.0227	23.4533	3.86586	5.51644	6.24287	2.34301	19.442	11.7241	17.5135	8.32207	1.18125	10.3447	0.594689	0.583673	0.31341	0.472981	0.580737	0.505186	-0.281279	-0.110693	0.463979	0.879887	0.937857	64.728	110.388	121.02	81.04	81.003	125.025	150.245
PA14_08390	speD	Q02TB2	Carbon molecule anabolism	S-adenosylmethionine decarboxylase	718670	719464	+	264	PA14_RS03375	adenosylmethionine decarboxylase	speD	protein-coding	WP_003085223.1	718670	719464	+	264	9.28578	9.0641	7.10818	72.4035	1.84956	0.690427	1.08074	8.94278	2.09534	1.89646	1.64375	0.667908	0.221676	1.17422	0.294948	0.377791	0.0101823	0.172908	-0.195098	0.131989	-0.284765	-0.204883	0.938783	0.958856	0.938164	49.046	152.084	94.556	67.657	107.088	133.005	106.954
PA14_08400	PA14_08400	Q02TB1	Carbon molecule anabolism	hypothetical protein	719519	720166	-	215	PA14_RS03380	2-polyprenyl-3-methyl-6-methoxy-1,4-benzoquinone monooxygenase	coq7	protein-coding	WP_003085224.1	719519	720166	-	215	376.716	335.191	267.727	94.6486	33.7155	26.8755	32.362	3.98655	1071.59	922.866	536.23	141.595	66.6671	81.8221	0.184737	0.107437	-0.298418	-0.230433	-0.572541	0.00408976	-0.483155	-0.33787	0.773762	0.900835	0.889779	0.334	0	0	0	0	0	0
PA14_08420	PA14_08420	A0A0H2ZKP0	Carbon molecule anabolism	HIT family protein	720266	720604	-	112	PA14_RS03385	histidine triad nucleotide-binding protein		protein-coding	WP_003085225.1	720266	720604	-	112	97.9531	104.606	120.571	12.1426	16.8882	10.5262	14.6016	0.895788	366.548	276.73	437.094	18.657	121.728	155.388	0.573928	0.488767	0.420725	-0.0173618	-0.0975416	0.640366	-0.153204	-0.506128	0.366248	0.96857	0.785578	94.422	77.992	101.99	38.289	67.273	45.887	131.262
PA14_08430	PA14_08430	A0A0H2ZLS1	Translation, post-translational modification, degradation	ATPase	720683	722164	+	493	PA14_RS03390	AAA family ATPase		protein-coding	WP_003121853.1	720683	722164	+	493	50.7196	48.2508	50.3857	33.1188	1.99584	1.33603	1.69042	1.73262	39.5205	44.6575	14.8422	5.73479	5.83325	7.82309	0.264383	0.390909	0.385106	0.318708	0.227416	0.271504	0.120723	-0.072201	0.205415	0.902412	0.902142	519.156	528.243	430.261	534.566	560.154	442.907	519.03
PA14_08440	PA14_08440	A0A0H2ZLG1	Carbon compound catabolism	short chain alcohol dehydrogenase	722204	723004	-	266	PA14_RS03395	SDR family oxidoreductase		protein-coding	WP_003085237.1	722204	723004	-	266	57.0465	61.8253	61.1476	33.9956	2.26533	0.293688	3.81886	3.20869	2.43043	17.8518	0.188135	0.495481	9.47285	0.176596	0.214736	0.371606	0.326201	0.12269	0.0402498	0.533467	0.111464	-0.248916	0.548285	0.973728	0.842038	142.801	104.389	108.829	143.121	97.203	95.764	131.725
PA14_08450	PA14_08450	A0A0H2ZLZ4	Membrane proteins	hypothetical protein	723065	724147	-	360	PA14_RS03400	DUF805 domain-containing protein		protein-coding	WP_011666538.1	723065	724147	-	360	27.727	31.6057	32.0764	32.5485	5.67453	2.30865	1.65837	7.81598	26.6286	16.1332	16.7771	4.04542	3.43893	0.540569	0.563391	0.224303	0.207053	0.303705	0.38848	0.432193	-0.356338	0.0794017	0.0892936	0.433039	0.923281	383.028	408.856	333.921	397.764	377.555	401.343	496.111
PA14_08460	PA14_08460	A0A0H2ZL30	Hypothetical, unclassified, unknown	hypothetical protein	724269	725237	-	322	PA14_RS03405	nitronate monooxygenase family protein		protein-coding	WP_003137419.1	724269	725237	-	322	106.689	107.845	120.837	170.349	2.2074	8.63089	7.30203	16.2177	91.6842	61.1935	92.5426	11.3377	7.15898	18.6716	0.260629	0.274351	0.0989756	0.0738056	0.172827	0.13632	-0.161654	-0.200545	0.445245	0.837765	0.747302	370.349	322.465	358.601	405.199	320.716	375.74	357.904
PA14_08470	PA14_08470	A0A0H2ZKP5	Membrane proteins	hypothetical protein	725254	725676	-	140	PA14_RS03410	protoporphyrinogen oxidase HemJ	hemJ	protein-coding	WP_003085245.1	725254	725676	-	140	2.97827	4.16166	3.89238	1.99341	0.457202	1.48308	0.586082	0.776341	2.86796	0.244753	2.83372	0.812754	0.0497466	0.738644	0.176363	0.105383	-0.0323244	-0.232749	-0.306448	8.21244E-05	-0.208687	-0.338132	0.757708	0.942932	0.82506	0	0	0	0	0	0	0.232
PA14_08480	argC	Q02TA4	Carbon molecule anabolism	N-acetyl-gamma-glutamyl-phosphate reductase	725967	727001	+	344	PA14_RS03415	N-acetyl-gamma-glutamyl-phosphate reductase	argC	protein-coding	WP_003137420.1	725967	727001	+	344	198.054	166.45	159.704	301.069	33.891	3.61313	15.1743	25.5251	108.366	89.3979	93.0631	15.4156	7.79229	17.559	0.288959	0.373114	0.014433	0.0225703	0.0300302	0.25896	-0.274526	-0.350543	0.131022	0.664328	0.57044	483.456	407.356	454.644	386.984	426.98	413.314	480.6
PA14_08490	PA14_08490	A0A0H2ZLS8	Hypothetical, unclassified, unknown	hypothetical protein	727001	727720	+	239	PA14_RS03420	DUF6776 family protein		protein-coding	WP_003137421.1	727001	727720	+	239	13.1409	20.7867	10.9178	26.0405	4.33494	2.71633	2.92824	2.15273	1.01032	0.984772	0.422291	0.360819	0.13929	0.173433	0.335164	0.177076	0.283358	0.332188	0.484271	0.352818	-0.051806	0.155112	0.257856	0.985107	0.844846	215.537	192.879	307.457	299.996	204.017	227.771	263.219
PA14_08500	PA14_08500	A0A0H2ZLG5	Membrane proteins	hypothetical protein	727721	728143	+	140	PA14_RS03425	polymer-forming cytoskeletal protein		protein-coding	WP_003120826.1	727721	728143	+	140	0.29872	2.66856	0	83.6668	0.361002	1.3301	0	5.28539	6.1121	9.27274	8.86066	1.66905	3.0039	3.40409	0.113859	0.403907	0.123344	0.437698	0.420223	0.427503	0.00948537	0.0337911	0.499156	0.991766	0.983813	182.839	158.083	164.136	192.934	165.575	242.734	150.94
PA14_08510	PA14_08510	Q02TA1	Energy metabolism	iron-sulfur cluster insertion protein ErpA	728221	728571	+	116	PA14_RS03430	iron-sulfur cluster insertion protein ErpA	erpA	protein-coding	WP_003085254.1	728221	728571	+	116	21.8852	32.6832	27.4747	61.9778	5.47127	2.60536	1.8088	6.23913	71.4212	411.314	70.089	23.4293	54.779	15.1767	-0.0837029	0.105383	-0.0323244	0.0323079	-0.306448	8.21244E-05	0.0513785	-0.0730747	0.917187	0.985107	0.979551	0	0	0	0	0	0	0
PA14_08520	anmK	A0A0H2ZM02	Translation, post-translational modification, degradation	anhydro-N-acetylmuramic acid kinase	728625	729716	-	363	PA14_RS03435	anhydro-N-acetylmuramic acid kinase		protein-coding	WP_003137422.1	728625	729716	-	363	29.4498	30.2494	29.4973	58.3092	3.60635	1.39709	1.68607	7.42425	4.58243	7.02495	10.5729	2.49398	1.23135	2.20301	0.192902	0.192851	0.119658	0.180335	0.0347674	0.223997	-0.0732444	-0.0125159	0.923331	0.985107	0.991167	165.156	215.677	217.361	222.674	154.042	190.53	210.205
PA14_08540	PA14_08540	A0A0H2ZL33	Cell wall / LPS / capsule	hypothetical protein	729719	731062	-	447	PA14_RS03440	peptidoglycan DD-metalloendopeptidase family protein		protein-coding	WP_003129241.1	729719	731062	-	447	0.224786	1.0708	0.316587	16.8054	0.30594	0.572382	0.0709266	1.79239	3.18673	20.5638	15.1668	3.49648	1.62595	4.37716	0.191359	0.271994	0.127099	0.0591889	0.243219	0.172153	-0.06426	-0.212805	0.690443	0.978349	0.790308	803.425	913.702	753.18	696.645	852.312	571.922	725.067
PA14_08560	tyrZ	A0A0H2ZKQ1	Translation, post-translational modification, degradation	tyrosyl-tRNA synthetase	731347	732546	+	399	PA14_RS03445	tyrosine--tRNA ligase	tyrS	protein-coding	WP_003113167.1	731347	732546	+	399	257.578	262.27	281.078	486.111	33.3715	1.8935	3.15184	25.1353	150.738	178.241	97.0921	42.5897	21.6432	13.36	-1.4671	-1.64964	-0.872568	-1.28444	-0.948695	-1.10544	0.594529	0.365198	0.00679109	0.765872	0.844933	340.988	411.856	360.087	307.059	255.639	336.503	165.062
PA14_08570	PA14_08570	n/a	Non-coding RNA gene		733086	734621	+	n/a	PA14_RS03450	16S ribosomal RNA		rRNA		733086	734621	+		ND	ND	ND	ND	ND	ND	ND	ND	ND	ND	ND	ND	ND	ND	-0.1034	0.0781937	0.0288797	-0.185176	0.0753378	-0.229183	0.13228	-0.26337	0.824871	0.961981	0.82506	78.741	74.692	78.202	76.951	49.975	70.493	65.978
PA14_08580	PA14_08580	n/a	Non-coding RNA gene		734686	734762	+	n/a	PA14_RS03455	tRNA-Ile		tRNA		734686	734762	+		ND	ND	ND	ND	ND	ND	ND	ND	ND	ND	ND	ND	ND	ND	ND	ND	ND	ND	ND	ND	ND	ND	ND	ND	ND	ND	ND	ND	ND	ND	ND	ND
PA14_08590	PA14_08590	n/a	Non-coding RNA gene		734791	734866	+	n/a	PA14_RS03460	tRNA-Ala		tRNA		734791	734866	+		ND	ND	ND	ND	ND	ND	ND	ND	ND	ND	ND	ND	ND	ND	ND	ND	ND	ND	ND	ND	ND	ND	ND	ND	ND	ND	ND	ND	ND	ND	ND	ND
PA14_08600	PA14_08600	n/a	Non-coding RNA gene		735093	737983	+	n/a	PA14_RS03465	23S ribosomal RNA		rRNA		735093	737983	+		ND	ND	ND	ND	ND	ND	ND	ND	ND	ND	ND	ND	ND	ND	0.175822	0.0262664	0.10092	-0.107855	-0.299529	-0.133411	-0.0749014	-0.134122	0.885127	0.985107	0.953007	55.386	72.292	70.471	67.285	52.995	54.532	70.377
PA14_08610	PA14_08610	n/a	Non-coding RNA gene		738128	738243	+	n/a	PA14_RS03470	5S ribosomal RNA	rrf	rRNA		738128	738243	+		ND	ND	ND	ND	ND	ND	ND	ND	ND	ND	ND	ND	ND	ND	ND	ND	ND	ND	ND	ND	ND	ND	ND	ND	ND	ND	ND	ND	ND	ND	ND	ND
PA14_08620	birA	A0A0H2ZGL0	Carbon molecule anabolism	biotin--protein ligase	738405	739343	+	312	PA14_RS03475	bifunctional biotin--[acetyl-CoA-carboxylase] ligase/biotin operon repressor BirA	birA	protein-coding	WP_003112012.1	738405	739343	+	312	10.62	12.0527	12.2619	15.4843	0.876451	1.60534	0.809565	3.33564	4.79027	13.8415	0.499722	2.25496	1.07392	0.366707	0.122084	0.226587	0.250437	0.151034	0.666183	0.549548	0.128353	-0.0755536	0.388651	0.975707	0.975329	70.4	62.093	35.682	108.177	47.229	55.53	51.394
PA14_08630	PA14_08630	Q02T96	Transcription	pantothenate kinase	739340	740086	+	248	PA14_RS03480	pantothenate kinase		protein-coding	WP_003093768.1	739340	740086	+	248	37.6496	37.3152	38.4345	39.4309	2.14665	1.49256	1.97899	2.64955	38.921	42.1772	27.5483	6.06963	4.75874	7.52241	-0.35259	-0.163505	-0.301212	-0.501636	-0.575335	0.000219476	0.0513785	-0.338132	0.703182	0.985107	0.845976	0	0	0	0.372	0	0	0
PA14_08640	PA14_08640	A0A0H2ZG75	Hypothetical, unclassified, unknown	hypothetical protein	740095	740799	+	234	PA14_RS03485	SPOR domain-containing protein		protein-coding	WP_003112013.1	740095	740799	+	234	27.1076	33.1518	29.108	26.515	1.125	1.72955	2.62496	3.48808	183.832	24.4276	123.663	8.4442	3.48346	5.10142	0.336455	0.253357	0.532595	0.398637	0.543908	0.570367	0.19614	0.14528	0.0834344	0.858882	0.850153	192.515	182.68	119.831	214.867	188.091	224.446	207.195
PA14_08650	PA14_08650	n/a	Non-coding RNA gene		740947	741031	+	n/a	PA14_RS03490	tRNA-Tyr		tRNA		740947	741031	+		ND	ND	ND	ND	ND	ND	ND	ND	ND	ND	ND	ND	ND	ND	ND	ND	ND	ND	ND	ND	ND	ND	ND	ND	ND	ND	ND	ND	ND	ND	ND	ND
PA14_08660	PA14_08660	n/a	Non-coding RNA gene		741058	741131	+	n/a	PA14_RS03495	tRNA-Gly		tRNA		741058	741131	+		ND	ND	ND	ND	ND	ND	ND	ND	ND	ND	ND	ND	ND	ND	ND	ND	ND	ND	ND	ND	ND	ND	ND	ND	ND	ND	ND	ND	ND	ND	ND	ND
PA14_08670	PA14_08670	n/a	Non-coding RNA gene		741151	741226	+	n/a	PA14_RS03500	tRNA-Thr		tRNA		741151	741226	+		ND	ND	ND	ND	ND	ND	ND	ND	ND	ND	ND	ND	ND	ND	ND	ND	ND	ND	ND	ND	ND	ND	ND	ND	ND	ND	ND	ND	ND	ND	ND	ND
PA14_08680	tufB	Q02T82	Translation, post-translational modification, degradation	elongation factor Tu	741311	742504	+	397	PA14_RS03505	elongation factor Tu	tuf	protein-coding	WP_003115146.1	741311	742504	+	397	32026.2	31904.4	31581.8	50965.2	2086.44	1256.42	2025.24	2772.8	13408.8	24538.2	15534.7	369.769	1580.81	976.335	0.469426	0.308186	0.0848251	0.207626	0.233692	0.276694	-0.384601	-0.10056	0.593202	0.724179	0.936249	154.479	211.477	188.518	237.915	197.152	168.252	323.41
PA14_08690	PA14_08690	n/a	Non-coding RNA gene		742560	742635	+	n/a	PA14_RS03510	tRNA-Trp		tRNA		742560	742635	+		ND	ND	ND	ND	ND	ND	ND	ND	ND	ND	ND	ND	ND	ND	ND	ND	ND	ND	ND	ND	ND	ND	ND	ND	ND	ND	ND	ND	ND	ND	ND	ND
PA14_08695	secE	A0A0H2ZLU7	Secretion	preprotein translocase subunit SecE	742681	743049	+	122	PA14_RS03515	preprotein translocase subunit SecE	secE	protein-coding	WP_003108030.1	742681	743049	+	122	20.4357	31.4798	35.1223	47.1649	8.82309	2.8484	4.26613	23.0644	63.9827	8.23838	33.356	23.1593	1.80834	12.6958	-0.0837029	0.105383	-0.0323244	-0.232749	-0.306448	8.21244E-05	0.0513785	-0.338132	0.824871	0.985107	0.791993	0	0	0	0	0	0	0
PA14_08710	nusG	A0A0H2ZF93	Transcription	transcription antitermination protein NusG	743059	743592	+	177	PA14_RS03520	transcription termination/antitermination protein NusG	nusG	protein-coding	WP_003108028.1	743059	743592	+	177	469.527	589.221	579.862	894.919	77.7827	19.0715	16.868	81.8888	1152.56	615.73	1237.12	58.58	54.3422	181.813	-0.0837029	0.105383	-0.0323244	-0.232749	-0.0432064	0.389975	0.0513785	-0.338132	0.824871	0.985107	0.850118	0	0	0	0	0	0	0
PA14_08720	rplK	Q02T91	Translation, post-translational modification, degradation	50S ribosomal protein L11	743709	744140	+	143	PA14_RS03525	50S ribosomal protein L11	rplK	protein-coding	WP_003093751.1	743709	744140	+	143	1160.74	1348.75	1230.72	4015.56	54.0888	45.1539	61.2298	344.952	1720.89	1218.64	2028.61	176.554	81.8859	345.648	-0.347293	-0.158208	-0.295915	-0.496339	-0.570038	-0.263508	0.0513785	-0.338132	0.710112	0.985107	0.82506	0	0.3	0	0	0	0	0
PA14_08730	rplA	Q02T90	Translation, post-translational modification, degradation	50S ribosomal protein L1	744140	744835	+	231	PA14_RS03530	50S ribosomal protein L1	rplA	protein-coding	WP_003093749.1	744140	744835	+	231	1876.58	2180.72	2055.89	7471.02	321.907	84.0033	117.155	845.277	1308.04	1823.13	884.62	198.163	250.446	158.751	0.182214	0.105383	-0.0323244	-0.232749	-0.306448	8.21244E-05	-0.214539	-0.338132	0.789783	0.942932	0.82506	0	0	0	0	0	0	0
PA14_08740	rplJ	Q02T89	Translation, post-translational modification, degradation	50S ribosomal protein L10	745034	745534	+	166	PA14_RS03535	50S ribosomal protein L10	rplJ	protein-coding	WP_003093748.1	745034	745534	+	166	1193.57	1406.85	1413.85	4022.5	186.262	112.594	92.3297	149.546	317.832	76.9499	299.379	19.812	12.0431	32.0169	-0.0837029	0.105383	-0.0323244	-0.232749	-0.306448	8.21244E-05	0.0513785	-0.338132	0.824871	0.985107	0.791993	0	0	0	0	0	0	0
PA14_08750	rplL	Q02T88	Translation, post-translational modification, degradation	50S ribosomal protein L7/L12	745613	745981	+	122	PA14_RS03540	50S ribosomal protein L7/L12	rplL	protein-coding	WP_003093747.1	745613	745981	+	122	466.162	662.398	517.237	1097	194.728	88.1762	129.734	243.964	2940.33	2234.05	2358.35	392.862	219.634	149.082	-0.349661	-0.160575	-0.298282	-0.498707	-0.572406	-0.265876	0.0513785	-0.338132	0.719535	0.985107	0.82506	0	0	0	0	0	0.333	0
PA14_08760	rpoB	Q02T87	Translation, post-translational modification, degradation	DNA-directed RNA polymerase subunit beta	746203	750276	+	1357	PA14_RS03545	DNA-directed RNA polymerase subunit beta	rpoB	protein-coding	WP_011666539.1	746203	750276	+	1357	4081.95	4280.27	4072	11545.5	327.283	149.62	183.847	875.856	1372.81	978.843	1837.73	103.054	77.8	265.629	-0.354462	0.359553	-0.0270085	0.0339598	-0.046609	-0.390475	0.327454	-0.325593	0.932037	0.967127	0.930516	0.334	0	0.595	0	0	0	0.463
PA14_08780	rpoC	Q02T86	Transcription	DNA-directed RNA polymerase subunit beta'	750342	754541	+	1399	PA14_RS03550	DNA-directed RNA polymerase subunit beta'	rpoC	protein-coding	WP_003093745.1	750342	754541	+	1399	4379.93	4330.38	4091.45	10905	303.363	139.623	96.7451	229.867	1504.26	726.974	1767.19	125.074	68.9481	140.942	-1.67542	-0.830263	-1.49312	-1.25534	-0.923454	-1.85658	0.182306	-0.425072	0.575869	0.985107	0.93518	0.667	3.3	8.623	0	0	0	0
PA14_08790	rpsL	Q02T85	Translation, post-translational modification, degradation	30S ribosomal protein S12	754693	755064	+	123	PA14_RS03555	30S ribosomal protein S12	rpsL	protein-coding	WP_003093744.1	754693	755064	+	123	578.684	599.577	612.634	1742.33	27.5948	33.598	69.5406	264.263	1432.64	1998.38	1239.04	105.307	420.103	261.311	-0.0837029	0.105383	-0.0323244	-0.232749	-0.306448	8.21244E-05	0.0513785	-0.338132	0.824871	0.985107	0.791993	0	0	0	0	0	0	0
PA14_08810	rpsG	Q02T84	Translation, post-translational modification, degradation	30S ribosomal protein S7	755164	755634	+	156	PA14_RS03560	30S ribosomal protein S7	rpsG	protein-coding	WP_003093742.1	755164	755634	+	156	1632.57	1835.23	1753.05	5732.06	106.877	28.807	57.4774	169.741	993.369	1711.9	1026.46	49.8701	109.165	89.0365	-0.0837029	0.366034	-0.0323244	-0.232749	-0.306448	8.21244E-05	0.0513785	-0.598783	0.588663	0.985107	0.723241	0	0	0	0	0	0	0
PA14_08820	fusA1	A0A0H2ZGD8	Transcription	elongation factor G	755665	757785	+	706	PA14_RS03565	elongation factor G	fusA	protein-coding	WP_003093741.1	755665	757785	+	706	5622.81	6245.38	6140.96	15438.7	581.866	155.501	327.34	598.836	5902.79	6727.55	7180.28	252.161	302.284	255.791	0.185712	0.424776	0.225671	-0.108913	-0.308378	-0.263622	0.039959	-0.533689	0.857577	0.986562	0.844933	0	0	0.297	0	0	0	0
PA14_08830	tufA	Q02T82	Translation, post-translational modification, degradation	elongation factor Tu	757816	759009	+	397	PA14_RS03570	elongation factor Tu	tuf	protein-coding	WP_003115146.1	757816	759009	+	397	32026.2	31904.4	31581.8	50965.2	2086.44	1256.42	2025.24	2772.8	13408.8	24538.2	15534.7	369.769	1580.81	976.335	0.154734	0.0562009	-0.122447	0.115499	0.164435	0.0892821	-0.277181	0.0592978	0.918395	0.879887	0.975329	139.465	176.381	137.077	126.392	134.821	125.69	189.138
PA14_08840	rpsJ	Q02T81	Translation, post-translational modification, degradation	30S ribosomal protein S10	759165	759476	+	103	PA14_RS03575	30S ribosomal protein S10	rpsJ	protein-coding	WP_003103876.1	759165	759476	+	103	958.067	1312.3	1201.72	3620.19	156.841	154.95	27.5243	151.829	679.823	1916.02	727.881	104.925	151.55	137.559	-0.0837029	0.105383	-0.0323244	-0.232749	-0.306448	8.21244E-05	0.0513785	-0.338132	0.824871	0.985107	0.791993	0	0	0	0	0	0	0
PA14_08850	rplC	Q02T80	Translation, post-translational modification, degradation	50S ribosomal protein L3	759559	760194	+	211	PA14_RS03580	50S ribosomal protein L3	rplC	protein-coding	WP_003103877.1	759559	760194	+	211	803.133	974.35	859.003	3177.84	49.2777	64.6379	148.094	84.2517	463.215	952.598	690.768	52.6079	47.9361	130.05	0.179771	0.105383	-0.0323244	0.0280274	-0.306448	8.21244E-05	-0.212096	-0.0773552	0.87302	0.943857	0.978859	0	0	0	0	0	0	0
PA14_08860	rplD	Q02T79	Translation, post-translational modification, degradation	50S ribosomal protein L4	760208	760810	+	200	PA14_RS03585	50S ribosomal protein L4	rplD	protein-coding	WP_003093737.1	760208	760810	+	200	1306.45	1446.59	1411.73	4697.51	145.177	95.4179	62.3001	290.69	321.752	567.427	696.603	80.7779	90.6843	130.089	0.910656	0.373537	-0.0323244	-0.232749	-0.306448	0.2674	-0.94298	-0.606286	0.38642	0.673103	0.791993	0	0	0	0	0	0	1.389
PA14_08870	rplW	Q02T78	Translation, post-translational modification, degradation	50S ribosomal protein L23	760807	761106	+	99	PA14_RS03590	50S ribosomal protein L23	rplW	protein-coding	WP_003093736.1	760807	761106	+	99	524.797	533.416	500.304	1745.07	40.7508	26.8237	11.8975	76.7892	83.8239	149.203	91.2739	11.3393	21.8456	28.3519	-0.0837029	0.105383	-0.0323244	-0.232749	-0.306448	0.260779	0.0513785	-0.338132	0.682394	0.985107	0.82506	0	0	0	0	0	0	0
PA14_08880	rplB	Q02T77	Translation, post-translational modification, degradation	50S ribosomal protein L2	761118	761939	+	273	PA14_RS03595	50S ribosomal protein L2	rplB	protein-coding	WP_003103878.1	761118	761939	+	273	1962.3	1985.88	2024.57	6969.7	208.456	45.0347	188.258	561.967	652.201	1873.79	574.405	65.0305	133.85	119.196	0.176363	0.105383	-0.0323244	0.0323079	-0.306448	8.21244E-05	-0.208687	-0.0730747	0.878011	0.944819	0.980289	0	0	0	0	0	0	0.232
PA14_08890	rpsS	Q02T76	Translation, post-translational modification, degradation	30S ribosomal protein S19	761956	762231	+	91	PA14_RS03600	30S ribosomal protein S19	rpsS	protein-coding	WP_003093734.1	761956	762231	+	91	569.416	599.217	609.857	2034.28	15.1422	45.7504	30.8431	123.667	162.25	221.885	246.877	14.3203	65.9475	58.7417	-0.349661	-0.160575	-0.298282	-0.498707	-0.572406	-0.265876	0.0513785	-0.338132	0.719535	0.985107	0.82506	0	0	0	0	0	0.333	0
PA14_08900	rplV	Q02T75	Translation, post-translational modification, degradation	50S ribosomal protein L22	762244	762576	+	110	PA14_RS03605	50S ribosomal protein L22	rplV	protein-coding	WP_003103908.1	762244	762576	+	110	717.873	838.3	831.951	2560.28	107.568	33.5348	41.4316	302.3	577.668	991.75	607.286	236.07	167.185	117.372	-0.615319	-0.158079	-0.563941	-0.764365	-0.57629	-0.531534	0.0513785	-0.606286	0.61846	0.985107	0.777894	0	0	0.297	0.372	0	0	0
PA14_08910	rpsC	Q02T74	Translation, post-translational modification, degradation	30S ribosomal protein S3	762589	763275	+	228	PA14_RS03610	30S ribosomal protein S3	rpsC	protein-coding	WP_003093727.1	762589	763275	+	228	1527.22	1760.39	1668.55	5298.59	299.705	127.437	167.958	915.203	405.282	1131.94	663.559	52.1198	109.13	97.6574	-0.0837029	0.105383	-0.0323244	-0.232749	-0.306448	8.21244E-05	0.0513785	-0.338132	0.824871	0.985107	0.791993	0	0	0	0	0	0	0
PA14_08920	rplP	Q02T73	Translation, post-translational modification, degradation	50S ribosomal protein L16	763287	763700	+	137	PA14_RS03615	50S ribosomal protein L16	rplP	protein-coding	WP_003093723.1	763287	763700	+	137	790.794	879.042	925.291	2291.23	74.4454	57.3391	79.891	241.793	518.634	891.557	452.642	63.669	48.6989	58.2554	-0.0837029	0.105383	-0.0323244	-0.232749	-0.306448	8.21244E-05	0.0513785	-0.338132	0.824871	0.985107	0.791993	0	0	0	0	0	0	0
PA14_08930	rpmC	Q02T72	Translation, post-translational modification, degradation	50S ribosomal protein L29	763700	763891	+	63	PA14_RS03620	50S ribosomal protein L29	rpmC	protein-coding	WP_003093720.1	763700	763891	+	63	743.115	671.222	568.652	1122.77	134.643	170.674	279.133	760.065	2538.01	817.304	1933.84	125.155	92.9196	228.453	-0.0837029	0.105383	-0.0323244	-0.232749	-0.306448	8.21244E-05	0.0513785	-0.338132	0.824871	0.985107	0.791993	0	0	0	0	0	0	0
PA14_08940	rpsQ	Q02T71	Translation, post-translational modification, degradation	30S ribosomal protein S17	763894	764160	+	88	PA14_RS03625	30S ribosomal protein S17	rpsQ	protein-coding	WP_003093717.1	763894	764160	+	88	610.883	668.988	608.12	1777.85	81.0369	44.8104	22.3367	133.996	712.417	761.891	633.051	115.97	103.478	77.4953	-0.0837029	0.105383	-0.0323244	-0.232749	-0.306448	8.21244E-05	0.0513785	-0.338132	0.824871	0.985107	0.791993	0	0	0	0	0	0	0
PA14_08950	rplN	Q02T70	Translation, post-translational modification, degradation	50S ribosomal protein L14	764184	764552	+	122	PA14_RS03630	50S ribosomal protein L14	rplN	protein-coding	WP_003093714.1	764184	764552	+	122	1235.92	1343.89	1306.14	3923.38	86.1587	43.9356	9.57702	328.12	651.668	692.853	687.76	62.878	90.2188	59.1426	0.179771	0.105383	-0.0323244	-0.232749	-0.306448	8.21244E-05	-0.212096	-0.338132	0.775628	0.942932	0.82506	0	0	0	0	0	0	0
PA14_08960	rplX	Q02T69	Translation, post-translational modification, degradation	50S ribosomal protein L24	764565	764879	+	104	PA14_RS03635	50S ribosomal protein L24	rplX	protein-coding	WP_003093711.1	764565	764879	+	104	463.04	620.707	561.689	2129.3	92.4827	16.864	14.8349	359.63	993.554	650.978	1026.12	68.8812	26.6661	85.356	-0.0837029	0.105383	-0.0323244	-0.232749	-0.306448	8.21244E-05	0.0513785	-0.338132	0.824871	0.985107	0.791993	0	0	0	0	0	0	0
PA14_08970	rplE	Q02T68	Translation, post-translational modification, degradation	50S ribosomal protein L5	764899	765438	+	179	PA14_RS03640	50S ribosomal protein L5	rplE	protein-coding	WP_003093703.1	764899	765438	+	179	1827.78	1979.75	1828.47	5532.1	86.8485	62.5423	64.2356	206.281	1362.97	522.867	1223.45	13.8919	71.1583	78.1787	0.179771	0.105383	0.22911	-0.232749	-0.306448	8.21244E-05	0.0493389	-0.338132	0.715404	0.985107	0.835081	0	0	0	0	0	0	0
PA14_08980	rpsN	Q02T67	Translation, post-translational modification, degradation	30S ribosomal protein S14	765452	765757	+	101	PA14_RS03645	30S ribosomal protein S14	rpsN	protein-coding	WP_003093701.1	765452	765757	+	101	654.832	733.946	712.346	2193.8	64.5748	34.6399	43.5902	272.536	386.959	707.608	480.651	82.6991	114.612	84.1482	-0.0837029	0.105383	-0.0323244	-0.232749	-0.306448	8.21244E-05	0.0513785	-0.338132	0.824871	0.985107	0.791993	0	0	0	0	0	0	0
PA14_08990	rpsH	Q02T66	Translation, post-translational modification, degradation	30S ribosomal protein S8	765947	766339	+	130	PA14_RS03650	30S ribosomal protein S8	rpsH	protein-coding	WP_003093700.1	765947	766339	+	130	856.677	885.714	857.321	3318.7	41.1553	24.8064	28.444	422.389	421.169	506.938	839.366	53.6523	40.0414	130.862	-0.35259	-0.163505	-0.301212	-0.501636	-0.575335	-0.268805	0.0513785	-0.338132	0.732351	0.985107	0.83285	0	0	0	0.372	0	0	0
PA14_09000	rplF	Q02T65	Translation, post-translational modification, degradation	50S ribosomal protein L6	766351	766884	+	177	PA14_RS03655	50S ribosomal protein L6	rplF	protein-coding	WP_003093699.1	766351	766884	+	177	1434.69	1853.16	1881.68	5837.69	138.771	131.187	124.917	456.37	1282.69	1020.7	1608.78	145.97	67.118	144.002	-0.0837029	0.105383	-0.0323244	-0.232749	0.346227	8.21244E-05	0.0513785	-0.338132	0.849642	0.985107	0.845455	0	0	0	0	0	0	0
PA14_09010	rplR	Q02T64	Translation, post-translational modification, degradation	50S ribosomal protein L18	766895	767245	+	116	PA14_RS03660	50S ribosomal protein L18	rplR	protein-coding	WP_003093698.1	766895	767245	+	116	801.983	956.575	920.032	3097.67	79.4785	50.7181	91.6516	169.494	199.663	493.046	209.402	24.1875	87.9221	33.3957	0.185254	0.105383	0.235623	-0.232749	-0.0422624	8.21244E-05	0.0503694	-0.338132	0.925828	0.985107	0.8527	0	0	0	0	0	0	0
PA14_09020	rpsE	Q02T63	Translation, post-translational modification, degradation	30S ribosomal protein S5	767249	767749	+	166	PA14_RS03665	30S ribosomal protein S5	rpsE	protein-coding	WP_003093697.1	767249	767749	+	166	1087.46	1147.39	1022.11	3515.32	47.9487	55.4461	46.6765	167.697	1154.84	479.947	1312.78	181.906	121.06	264.655	-0.0837029	0.105383	-0.0323244	0.311576	0.0768355	8.21244E-05	0.0513785	0.206193	0.98681	0.985107	0.938326	0	0	0	0	0	0	0
PA14_09030	rpmD	Q02T62	Translation, post-translational modification, degradation	50S ribosomal protein L30	767752	767928	+	58	PA14_RS03670	50S ribosomal protein L30	rpmD	protein-coding	WP_003093696.1	767752	767928	+	58	219.905	205.648	205.452	654.499	6.42487	11.0281	14.8516	19.1266	60.9497	206.913	202.53	22.5503	55.3207	80.6444	-0.0837029	0.105383	-0.0323244	-0.232749	-0.306448	8.21244E-05	0.0513785	-0.338132	0.824871	0.985107	0.791993	0	0	0	0	0	0	0
PA14_09040	rplO	Q02T61	Translation, post-translational modification, degradation	50S ribosomal protein L15	767932	768366	+	144	PA14_RS03675	50S ribosomal protein L15	rplO	protein-coding	WP_003093695.1	767932	768366	+	144	1137.95	1315.58	1283.12	4438.65	165.999	47.4529	89.3883	173.512	615.674	882.998	707.338	210.525	54.5265	170.137	-0.0837029	0.105383	-0.0323244	-0.232749	-0.306448	8.21244E-05	0.0513785	-0.338132	0.824871	0.985107	0.791993	0	0	0	0	0	0	0
PA14_09050	secY	A0A0H2ZGC8	Secretion	preprotein translocase subunit SecY	768367	769695	+	442	PA14_RS03680	preprotein translocase subunit SecY	secY	protein-coding	WP_003093694.1	768367	769695	+	442	249.474	297.708	314.18	446.856	19.8899	7.47449	25.5793	112.273	194.887	98.2177	148.525	10.6973	6.01656	18.8614	-0.472895	-0.0156615	-0.153569	-0.621941	-0.228205	-0.38911	0.319326	-0.60628	0.854747	0.942932	0.791993	0	0	0	0	0	0.665	0
PA14_09070	rpmJ	Q02T59	Translation, post-translational modification, degradation	50S ribosomal protein L36	769724	769840	+	38	PA14_RS03685	50S ribosomal protein L36	rpmJ	protein-coding	WP_003093693.1	769724	769840	+	38	64.3954	54.3294	48.1905	176.729	16.5399	23.8722	26.0032	68.9408	77.9419	0.425215	72.0582	64.605	0.10079	71.8101	ND	ND	ND	ND	ND	ND	ND	ND	ND	ND	ND	ND	ND	ND	ND	ND	ND	ND
PA14_09080	rpsM	Q02T58	Translation, post-translational modification, degradation	30S ribosomal protein S13	769971	770327	+	118	PA14_RS03690	30S ribosomal protein S13	rpsM	protein-coding	WP_003093692.1	769971	770327	+	118	860.742	998.882	948.991	2878.35	101.529	78.1892	167.668	203.301	245.718	350.327	244.441	20.2634	13.2864	26.5572	-0.0837029	0.105383	-0.0323244	-0.232749	-0.306448	8.21244E-05	0.0513785	-0.338132	0.824871	0.985107	0.791993	0	0	0	0	0	0	0
PA14_09090	rpsK	Q02T57	Translation, post-translational modification, degradation	30S ribosomal protein S11	770346	770735	+	129	PA14_RS03695	30S ribosomal protein S11	rpsK	protein-coding	WP_003093689.1	770346	770735	+	129	1187.49	1149.35	1089.32	3808.91	118.726	69.4318	113.95	573.642	78.8695	24.9754	29.0174	13.7752	2.63605	17.1024	-0.0837029	0.105383	-0.0323244	0.149805	-0.306448	8.21244E-05	0.0513785	0.0444221	0.892805	0.985107	0.984895	0	0	0	0	0	0	0
PA14_09100	rpsD	Q02T56	Translation, post-translational modification, degradation	30S ribosomal protein S4	770752	771372	+	206	PA14_RS03700	30S ribosomal protein S4	rpsD	protein-coding	WP_003093678.1	770752	771372	+	206	2027.82	2073.8	2099.71	6470.99	186.68	95.6994	218.974	529.615	416.08	710.757	809.721	6.22348	42.7092	58.1215	-0.349796	-0.160711	-0.298418	-0.498843	-0.0493508	-0.266011	0.0513785	-0.338132	0.914963	0.985107	0.863827	0.334	0	0	0	0	0	0
PA14_09115	rpoA	Q02T55	Transcription	DNA-directed RNA polymerase subunit alpha	771395	772396	+	333	PA14_RS03705	DNA-directed RNA polymerase subunit alpha	rpoA	protein-coding	WP_003093675.1	771395	772396	+	333	2654.77	2898.79	2916.62	5684.34	127.639	122.569	103.246	131.862	1680.51	1855.91	1589.24	124.208	220.19	176.938	0.179771	0.105383	0.229309	-0.232749	-0.306448	0.26006	0.049538	-0.338132	0.667448	0.985107	0.843768	0	0	0	0	0	0	0
PA14_09130	rplQ	Q02T54	Translation, post-translational modification, degradation	50S ribosomal protein L17	772440	772829	+	129	PA14_RS03710	50S ribosomal protein L17	rplQ	protein-coding	WP_003093672.1	772440	772829	+	129	489.864	663.229	569.327	2064.73	103.806	6.32343	23.8462	125.732	263.97	325.544	205.211	81.5643	28.6346	41.0916	-0.0837029	0.105383	0.359401	-0.232749	-0.306448	8.21244E-05	0.443104	-0.338132	0.711095	0.860023	0.844933	0	0	0	0	0	0	0
PA14_09150	katA	A0A0H2ZGK4	Adaptation, Protection	catalase	773110	774558	+	482	PA14_RS03715	catalase KatA	katA	protein-coding	WP_003103909.1	773110	774558	+	482	3569.96	3635.05	3646.49	496.061	283.368	270.692	186.379	23.8506	352.953	377.358	229.947	33.721	30.4652	58.0869	0.0618923	0.0519315	0.0335425	0.0990836	-0.0546012	0.0836302	-0.0283498	0.0471521	0.989514	0.985107	0.977812	200.522	186.88	219.442	120.445	150.473	119.372	148.162
PA14_09160	bfrA	A0A0H2ZG72	Transport of small molecules	bacterioferritin	774689	775153	+	154	PA14_RS03720	bacterioferritin	bfr	protein-coding	WP_003093668.1	774689	775153	+	154	106.206	77.6099	72.7253	49.486	33.7817	22.2908	24.1998	27.8142	80.0104	67.0955	54.5554	6.51049	5.73794	15.282	0.571647	0.296178	0.405581	0.150159	0.619111	0.400944	-0.166065	-0.14602	0.229324	0.921672	0.893569	204.193	199.179	140.645	177.321	156.788	124.027	235.902
PA14_09180	uvrA	A0A0H2ZF88	Cell division	excinuclease ABC subunit A	775225	778062	-	945	PA14_RS03725	excinuclease ABC subunit UvrA	uvrA	protein-coding	WP_003093663.1	775225	778062	-	945	433.273	416.917	423.416	380.246	18.679	16.7334	18.3431	8.65206	192.012	336.746	143.063	31.8271	25.316	39.2573	0.171324	0.184116	-0.0413562	0.113252	0.112711	0.0989625	-0.21268	-0.0708649	0.673793	0.776385	0.910685	605.905	768.517	837.924	680.289	668.34	528.363	639.874
PA14_09195	PA14_09195	A0A0H2ZLL7	Transport of small molecules	major facilitator transporter	778276	779664	+	462	PA14_RS03730	MFS transporter		protein-coding	WP_003103910.1	778276	779664	+	462	10.4037	11.8204	12.2543	10.7418	1.25607	1.05849	1.10658	1.62315	10.2958	13.5515	9.73704	4.19969	2.40824	8.26684	-0.148598	-0.20487	-0.0987799	-0.242516	0.15217	-0.341212	0.0498182	-0.0376463	0.906469	0.985107	0.989544	359.339	288.269	288.129	251.67	186.169	242.734	349.801
PA14_09200	ssb	A0A0H2ZGD4	Cell division	single-stranded DNA-binding protein	779681	780178	+	165	PA14_RS03735	single-stranded DNA-binding protein	ssb	protein-coding	WP_003114685.1	779681	780178	+	165	609.158	760.809	748.996	1174.25	115.966	61.5095	76.6716	283.8	634.265	513.668	396.386	141.723	45.422	46.5041	-0.35259	-0.163505	0.346889	-0.24086	-0.575335	-0.268805	0.699479	-0.0773552	0.570527	0.75711	0.982149	0	0	0	0.372	0	0	0
PA14_09210	pchA	A0A0H2ZGC4	Carbon molecule anabolism	salicylate biosynthesis isochorismate synthase	780267	781697	-	476	PA14_RS03740	isochorismate synthase PchA	pchA	protein-coding	WP_003129314.1	780267	781697	-	476	0.561011	2.19078	0.911603	1.68303	0.567233	2.13587	0.349664	0.401255	ND	ND	ND	ND	ND	ND	0.527469	0.376359	0.371189	0.358282	0.391394	0.494426	-0.15628	-0.018077	0.0204347	0.827702	0.983813	306.289	256.472	338.678	392.932	364.375	427.944	512.779
PA14_09220	pchB	A0A0H2ZGJ9	Carbon molecule anabolism	isochorismate-pyruvate lyase	781694	781999	-	101	PA14_RS03745	isochorismate lyase PchB	pchB	protein-coding	WP_003137464.1	781694	781999	-	101	ND	ND	ND	ND	ND	ND	ND	ND	ND	ND	ND	ND	ND	ND	-0.35259	-0.163505	-0.0395779	-0.501636	-0.31115	-0.268805	0.313012	-0.338132	0.860174	0.919793	0.848163	0	0	0	0.372	0	0	0
PA14_09230	pchC	A0A0H2ZG68	Transport of small molecules	pyochelin biosynthetic protein PchC	781999	782754	-	251	PA14_RS03750	pyochelin biosynthesis editing thioesterase PchC	pchC	protein-coding	WP_003137465.1	781999	782754	-	251	0	0	0	0.517091	0	0	0	0.226573	ND	ND	ND	ND	ND	ND	0.266695	0.221466	0.317473	0.408407	0.245883	0.0805818	0.0507774	0.186942	0.710763	0.985107	0.860258	347.328	284.369	404.095	255.387	381.948	298.929	330.355
PA14_09240	pchD	A0A0H2ZF83	Carbon molecule anabolism	pyochelin biosynthesis protein PchD	782751	784394	-	547	PA14_RS03755	pyochelin biosynthesis salicyl-AMP ligase PchD	pchD	protein-coding	WP_003137468.1	782751	784394	-	547	4.15543	1.39724	1.78385	7.52858	4.43434	1.08294	2.64105	3.13311	ND	ND	ND	ND	ND	ND	0.369326	0.176338	0.360086	0.303886	0.177528	0.339835	-0.00923963	0.127548	0.366594	0.986935	0.860224	534.504	551.341	688.061	653.895	610.677	422.624	842.208
PA14_09260	pchR	A0A0H2ZGD1	Transcription	transcriptional regulator PchR	784624	785514	+	296	PA14_RS03760	pyochelin biosynthesis transcriptional regulator PchR	pchR	protein-coding	WP_003106955.1	784624	785514	+	296	1.84808	0.26464	0.536594	88.1761	1.76347	0.354726	1.07319	22.4394	ND	ND	ND	ND	ND	ND	0.30006	0.327624	0.391491	0.0768483	0.239142	0.330723	0.0914305	-0.250776	0.475122	0.961981	0.785578	161.486	153.883	200.709	148.325	174.911	224.779	235.67
PA14_09270	pchE	A0A0H2ZGB9	Transport of small molecules	dihydroaeruginoic acid synthetase	785708	790024	+	1438	PA14_RS03765	pyochelin non-ribosomal peptide synthetase PchE	pchE	protein-coding	WP_003137469.1	785708	790024	+	1438	61.2188	26.0091	18.1228	9.75621	50.4475	4.50639	4.95467	3.84678	ND	ND	ND	ND	ND	ND	0.352652	0.29965	0.290346	0.358426	0.449275	0.37741	-0.0623054	0.0587766	0.00751795	0.941043	0.893569	4416.83	3844.39	3942.82	4006.27	3654.45	3916.34	5109.5
PA14_09280	pchF	A0A0H2ZGJ4	Transport of small molecules	pyochelin synthetase	790021	795450	+	1809	PA14_RS03770	pyochelin non-ribosomal peptide synthetase PchF	pchF	protein-coding	WP_011666540.1	790021	795450	+	1809	20.0162	6.99553	5.80003	6.11365	15.6475	2.10948	2.31207	1.64085	ND	ND	ND	ND	ND	ND	0.308801	0.224319	0.238058	0.290183	0.361259	0.328145	-0.0707422	0.0658638	0.0572888	0.921672	0.883941	3981.76	4334.53	4341.56	3392.89	3972.7	3696.55	5092.14
PA14_09290	pchG	A0A0H2ZG63	Carbon molecule anabolism	pyochelin biosynthetic protein PchG	795447	796496	+	349	PA14_RS03775	pyochelin biosynthesis thiazoline reductase PchG	pchG	protein-coding	WP_003137472.1	795447	796496	+	349	5.06189	1.98071	1.1845	0.185345	5.32864	0.777289	0.670968	0.196616	ND	ND	ND	ND	ND	ND	0.262826	0.194532	0.146014	0.209472	0.265239	0.237143	-0.116812	0.0149405	0.333795	0.875632	0.983813	1118.39	1203.77	1060.93	1055.38	1098.89	1082	1413.33
PA14_09300	PA14_09300	A0A0H2ZF78	Transport of small molecules	ABC transporter ATP-binding protein	796493	798205	+	570	PA14_RS03780	ABC transporter ATP-binding protein PchH	pchH	protein-coding	WP_003137473.1	796493	798205	+	570	97.7481	95.3317	87.2123	5.71088	46.9163	44.978	42.8327	3.39887	1.46827	4.8311	1.57919	0.548556	1.07223	2.35637	0.204453	0.212551	0.103219	0.208991	0.262705	0.209982	-0.101234	-0.00356006	0.182059	0.862804	0.99375	7455.03	7525.59	7290.36	5612.94	5655.08	5918.06	7956.99
PA14_09320	PA14_09320	A0A0H2ZGC6	Transport of small molecules	ABC transporter ATP-binding protein	798202	799926	+	574	PA14_RS03785	ABC transporter ATP-binding protein PchI	pchI	protein-coding	WP_003137474.1	798202	799926	+	574	251.782	218.338	208.158	22.861	88.2122	87.5205	93.4814	16.937	0.494306	1.7124	0.332291	0.37038	0.516106	0.256508	0.216804	0.157886	0.0744896	0.124722	0.245599	0.181582	-0.142315	-0.0331643	0.40119	0.818519	0.958416	7534.44	7376.21	6956.73	5366.1	5597.15	5592.2	7962.08
PA14_09340	fptA	A0A0H2ZGB5	Transport of small molecules	Fe(III)-pyochelin outer membrane receptor	800018	802180	+	720	PA14_RS03790	Fe(3+)-pyochelin receptor FptA	fptA	protein-coding	WP_003111969.1	800018	802180	+	720	1298.72	1202.49	1264.04	78.2042	323.558	338.617	290.545	26.3267	10.5113	13.9989	2.0935	4.34	2.60262	2.33915	0.402798	0.362817	0.245563	0.499648	0.533602	0.425251	-0.157236	0.136831	0.193603	0.909918	0.863827	252.572	300.268	206.062	401.11	326.207	280.308	328.966
PA14_09350	PA14_09350	A0A0H2ZGJ0	Hypothetical, unclassified, unknown	hypothetical protein	802180	802461	+	93	PA14_RS03795	hypothetical protein		protein-coding	WP_003111968.1	802180	802461	+	93	2.64618	1.53692	1.37499	0.0173316	1.24306	0.576434	0.508319	0.0346631	ND	ND	ND	ND	ND	ND	1.42553	-0.497051	-1.19236	-0.190846	0.305283	0.405072	-2.61789	0.306205	0.596301	0.508785	0.975329	0	0.6	0	0.743	1.922	0	0.232
PA14_09370	PA14_09370	A0A0H2ZG59	Membrane proteins	hypothetical protein	802793	803968	+	391	PA14_RS03800	PepSY domain-containing protein		protein-coding	WP_016254310.1	802463	803968	+	501	9.05314	9.28931	7.81654	0.586047	3.71879	4.47324	5.46434	0.674945	ND	ND	ND	ND	ND	ND	0.376663	0.367346	0.142002	0.335369	0.168213	0.250654	-0.234661	-0.0319771	0.600876	0.858882	0.983813	171.495	150.884	168.001	107.434	127.682	158.941	202.334
PA14_09380	PA14_09380	A0A0H2ZF74	Transport of small molecules	transporter	803961	805205	+	414	PA14_RS03805	RhtX/FptX family siderophore transporter		protein-coding	WP_003112118.1	803961	805205	+	414	32.1127	30.1887	23.6735	2.41468	8.6388	8.59509	5.51828	1.49076	0.199337	0.371721	0.390111	0.364777	0.0570555	0.35416	0.315828	0.253749	0.242309	0.238938	0.288924	0.223267	-0.0735182	-0.0148105	0.663076	0.968911	0.989544	314.964	364.461	244.122	369.14	302.318	428.609	450.505
PA14_09400	phzS	A0A0H2ZGC1	Hypothetical, unclassified, unknown	hypothetical protein	805310	806518	-	402	PA14_RS03810	pyocyanin biosynthetic protein PhzM	phzM	protein-coding	WP_003093633.1	805310	806518	-	402	38.5485	21.1119	17.3335	20.1229	35.743	6.98699	5.50369	6.60122	6.71741	2.62066	2.41862	0.56613	1.26985	2.29732	0.256356	0.289362	0.178093	-0.0573999	0.277819	0.148897	-0.0782623	-0.346761	0.59711	0.97887	0.738928	151.81	191.079	178.111	179.18	176.284	197.845	235.67
PA14_09410	phzG1	A0A0H2ZGB1	Secretion	pyrodoxamine 5'-phosphate oxidase	806856	807503	-	215	PA14_RS03815	phenazine biosynthesis FMN-dependent oxidase PhzG	phzG	protein-coding	WP_003112073.1	806856	807500	-	214	ND	ND	ND	ND	ND	ND	ND	ND	ND	ND	ND	ND	ND	ND	0.13512	-0.259519	-0.540581	-0.828869	-0.365414	-0.355858	-0.675701	-0.56935	0.811437	0.882082	0.856935	14.013	29.097	24.68	46.468	32.95	4.323	9.492
PA14_09420	phzF1	A0A0H2ZGI5	Secretion	phenazine biosynthesis protein	807526	808362	-	278	PA14_RS03820	phenazine biosynthesis protein PhzF	phzF	protein-coding	WP_003093628.1	807526	808362	-	278	12.0126	2.12781	1.78344	0.41397	12.8386	1.47049	1.35964	0.102514	7.73241	1.15916	1.28383	2.06653	0.226876	1.10681	0.377771	0.240142	0.212222	0.200158	0.385193	0.158805	-0.165549	-0.0399834	0.824871	0.942932	0.983813	40.705	56.394	61.848	50.557	96.654	67.5	79.637
PA14_09440	phzE1	A0A0H2ZG56	Secretion	phenazine biosynthesis protein PhzE	808376	810259	-	627	PA14_RS03825	phenazine biosynthesis protein PhzE	phzE	protein-coding	WP_003137488.1	808376	810259	-	627	1.35758	0.847595	1.52585	2.0215	0.918136	0.979094	1.08931	1.39322	ND	ND	ND	ND	ND	ND	0.295356	0.196103	0.180944	0.114007	0.302142	0.192027	-0.114411	-0.0820952	0.493717	0.9111	0.901173	295.612	289.169	261.665	277.32	249.598	294.606	323.641
PA14_09450	phzD1	A0A0H2ZF69	Secretion	phenazine biosynthesis protein PhzD	810256	810879	-	207	PA14_RS03830	phenazine biosynthesis protein PhzD	phzD	protein-coding	WP_003093625.1	810256	810879	-	207	ND	ND	ND	ND	ND	ND	ND	ND	ND	ND	ND	ND	ND	ND	-0.0346679	0.333321	-0.113241	0.232836	0.390567	0.2138	-0.078573	-0.100485	0.451673	0.985107	0.937897	110.104	99.589	104.666	105.575	82.376	113.719	78.017
PA14_09460	phzC1	A0A0H2ZGB8	Secretion	phenazine biosynthesis protein PhzC	810876	812093	-	405	PA14_RS03835	phenazine biosynthesis protein PhzC	phzC	protein-coding	WP_011666542.1	810876	812093	-	405	ND	ND	ND	ND	ND	ND	ND	ND	ND	ND	ND	ND	ND	ND	0.265269	0.301721	0.313193	0.337657	0.319165	0.225288	0.047924	0.0359355	0.629176	0.985107	0.980289	136.796	195.579	120.426	147.21	181.226	216.798	167.145
PA14_09470	phzB1	A0A0H2ZGA6	Secretion	phenazine biosynthesis protein	812129	812617	-	162	PA14_RS03840	phenazine biosynthesis protein PhzB	phzB	protein-coding	WP_003123955.1	812129	812617	-	162	9.17187	4.75705	2.92173	0.358641	7.18583	1.402	1.46325	0.192622	ND	ND	ND	ND	ND	ND	1.23732	1.45404	0.74781	1.47623	1.0339	0.274703	-0.489505	0.0221956	0.681805	0.961577	0.996028	7.34	0.9	5.352	12.639	18.672	0.665	4.399
PA14_09480	phzA1	A0A0H2ZGH8	Secretion	phenazine biosynthesis protein	812647	813135	-	162	PA14_RS03845	phenazine biosynthesis protein PhzA	phzA	protein-coding	WP_003137497.1	812647	813135	-	162	ND	ND	ND	ND	ND	ND	ND	ND	ND	ND	ND	ND	ND	ND	0.541679	0.425169	0.247998	-0.0675885	0.455271	0.0400041	-0.293681	-0.492757	0.449519	0.894019	0.751009	68.398	67.793	94.556	37.918	75.511	36.244	73.618
PA14_09490	phzM	A0A0H2ZG51	Hypothetical, unclassified, unknown	phenazine-specific methyltransferase	813831	814835	+	334	PA14_RS03850	phenazine-1-carboxylate N-methyltransferase PhzM	phzM	protein-coding	WP_003093617.1	813831	814835	+	334	4.81869	0.956392	0.844254	7.85244	4.3821	1.01239	1.0661	4.01357	9.36095	6.43297	0.694625	8.33113	4.34588	1.38925	0.402693	0.177641	0.293965	0.306288	0.319534	0.0427693	-0.108727	0.128647	0.542489	0.961577	0.893569	147.472	94.79	136.482	118.214	193.583	210.148	203.723
PA14_09500	opmD	A0A0H2ZF64	Membrane proteins	outer membrane protein	814846	816309	-	487	PA14_RS03855	multidrug efflux transporter outer membrane subunit OpmD	opmD	protein-coding	WP_003137498.1	814846	816309	-	487	308.986	264.099	275.608	16.1007	65.3839	46.7405	40.261	4.12623	24.5023	0.202617	0.421491	49.0047	0.405233	0.842982	0.471045	0.268194	0.432266	0.351574	0.263272	0.213305	-0.0387793	0.0833802	0.274383	0.985107	0.923319	325.641	374.66	396.364	276.205	346.801	333.51	472.498
PA14_09520	mexI	A0A0H2ZGB3	Transport of small molecules	RND efflux transporter	816306	819395	-	1029	PA14_RS03860	multidrug efflux RND transporter permease MexI	mexI	protein-coding	WP_003093610.1	816306	819395	-	1029	142.074	117.57	65.6185	20.3855	31.7703	32.0003	11.985	5.50084	43.4913	10.5279	49.1478	27.0764	1.51709	48.3912	0.349453	0.509817	0.261582	0.375621	0.335538	0.488169	-0.087871	-0.134196	0.110078	0.944819	0.838305	439.415	353.062	489.136	451.295	471.737	387.71	590.101
PA14_09530	mexH	A0A0H2ZGA2	Transport of small molecules	RND efflux membrane fusion protein	819408	820520	-	370	PA14_RS03865	multidrug efflux RND transporter periplasmic adaptor MexH	mexH	protein-coding	WP_003137499.1	819408	820520	-	370	178.753	140.033	73.5928	35.0825	36.4864	40.919	14.2635	13.6338	3.38386	13.1064	2.47383	0.745701	0.725642	2.52845	0.403358	0.214929	0.197866	0.0383486	0.457567	0.259967	-0.205492	-0.176581	0.65136	0.921672	0.893569	165.156	140.985	158.189	147.953	147.178	178.892	216.687
PA14_09540	mexG	A0A0H2ZGH2	Membrane proteins	hypothetical protein	820528	820974	-	148	PA14_RS03870	multidrug efflux RND transporter inhibitory subunit MexG	mexG	protein-coding	WP_003093607.1	820528	820974	-	148	22.3729	19.4043	17.7828	0.587721	9.17354	6.4723	15.2327	0.237375	0.316697	3.23938	0.168137	0.335546	0.626327	0.336275	0.313847	0.125332	0.233113	0.0616081	0.203983	-0.130908	-0.080734	-0.0637235	0.932037	0.985107	0.983813	70.4	107.988	36.871	57.248	74.962	67.168	102.093
PA14_09550	PA14_09550	A0A0H2ZG47	Carbon compound catabolism	hypothetical protein	821625	822791	-	388	PA14_RS03875	gluconolactonase PpgL	ppgL	protein-coding	WP_003093604.1	821625	822791	-	388	154.191	168.33	213.372	78.5312	35.0432	30.8572	21.1599	17.0496	1.26094	18.5206	0.836735	1.19596	3.76969	1.25745	0.301817	0.405018	0.231892	0.317467	0.377042	0.480091	-0.069925	-0.0875513	0.385639	0.979505	0.924655	265.918	197.079	234.31	242.376	301.769	275.653	280.35
PA14_09570	PA14_09570	A0A0H2ZF61	Transcription	LysR family transcriptional regulator	822871	823725	-	284	PA14_RS03880	LysR family transcriptional regulator NmoR	nmoR	protein-coding	WP_003137500.1	822871	823725	-	284	7.59381	7.20789	6.25161	6.64441	0.703182	0.602502	0.619198	1.03131	2.33165	8.75626	3.25253	0.167101	2.76371	2.05657	0.270809	0.397237	0.0860278	-0.346372	0.316422	0.391083	-0.184781	-0.743609	0.685211	0.969571	0.738928	71.401	83.691	52.63	78.066	105.441	93.104	84.267
PA14_09580	PA14_09580	A0A0H2ZGA8	Hypothetical, unclassified, unknown	hypothetical protein	823833	824888	+	351	PA14_RS03885	nitronate monooxygenase	nmoA	protein-coding	WP_003137501.1	823833	824888	+	351	119.735	111.608	71.1299	90.6311	14.1085	6.61816	4.68991	14.0549	51.1923	23.5589	8.81731	6.94273	3.67183	3.22375	0.535241	0.356966	0.219804	0.298112	0.360598	0.198444	-0.315438	-0.0588544	0.48444	0.792449	0.97166	126.786	146.984	136.78	211.521	135.645	178.892	214.372
PA14_09600	ddlA	A0A0H2ZG97	Cell wall / LPS / capsule	D-alanine--D-alanine ligase	824984	826024	+	346	PA14_RS03890	D-alanine--D-alanine ligase		protein-coding	WP_003093601.1	824984	826024	+	346	146.879	180.056	183.316	83.3432	5.94029	6.57871	12.6329	4.89054	193.833	93.2696	135.131	9.96582	6.21403	22.8682	0.318946	0.157908	0.17674	0.456413	0.273492	0.194001	-0.142205	0.298505	0.612588	0.942932	0.785578	101.763	116.687	168.596	144.236	111.482	140.985	165.293
PA14_09610	PA14_09610	A0A0H2ZGG7	Hypothetical, unclassified, unknown	hypothetical protein	826064	826930	-	288	PA14_RS03895	MBL fold metallo-hydrolase		protein-coding	WP_003093600.1	826064	826930	-	288	1.57685	11.734	4.18401	23.9332	0.0975938	0.455305	0.326424	2.06907	25.8258	28.2467	42.8896	4.36806	3.49292	12.0885	-0.115671	-0.464156	-0.329107	-0.312299	-0.0137528	-0.217475	-0.213436	0.151857	0.810412	0.942932	0.937857	80.076	103.789	136.482	128.995	168.87	100.086	81.258
PA14_09630	PA14_09630	A0A0H2ZG42	Carbon molecule anabolism	acyl-CoA dehydrogenase	827138	828919	-	593	PA14_RS03900	acyl-CoA dehydrogenase C-terminal domain-containing protein		protein-coding	WP_003118167.1	827138	828919	-	593	332.427	431.171	428.173	104.963	12.3648	23.9762	11.8956	13.8628	538.154	191.709	1173.11	69.4783	10.9895	187.051	0.411968	0.371	0.353736	0.24877	0.123412	0.250048	-0.0582313	-0.12223	0.220481	0.975707	0.850153	318.634	368.36	383.578	405.199	297.925	395.025	441.476
PA14_09660	PA14_09660	A0A0H2ZF57	Carbon molecule anabolism	acyl-CoA synthetase	829037	830659	-	540	PA14_RS03905	acyl-CoA synthetase		protein-coding	WP_003137504.1	829037	830659	-	540	15.237	139.88	126.169	26.6205	7.40428	6.21191	18.0703	4.11265	78.6649	82.0547	535.752	19.164	6.69991	83.8745	0.42998	0.456923	0.444338	0.603045	0.414469	0.443286	0.0143586	0.146122	0.0524926	0.985107	0.82506	256.575	279.87	279.506	360.59	271.016	301.589	279.193
PA14_09680	PA14_09680	A0A0H2ZGA3	Two-component regulatory systems	two-component sensor	830905	833181	+	758	PA14_RS03910	two-component system sensor histidine kinase BfiS	bfiS	protein-coding	WP_003137505.1	830905	833181	+	758	9.79732	8.50984	12.2717	9.94602	0.886917	0.73661	1.54146	0.84298	6.7511	31.5343	0.847541	1.26334	6.08823	1.06036	0.386433	0.478389	0.271191	0.332048	0.511083	0.470289	-0.115242	-0.146341	0.161014	0.941043	0.844933	340.988	360.861	290.805	354.642	344.879	333.178	392.629
PA14_09690	PA14_09690	A0A0H2ZG93	Two-component regulatory systems	two-component response regulator	833184	833828	+	214	PA14_RS03915	two-component system response regulator BfiR	bfiR	protein-coding	WP_003129339.1	833184	833828	+	214	31.2131	29.8679	30.2645	22.6072	6.15274	2.98832	2.18204	0.454096	25.1008	50.6361	11.0131	3.18384	9.16746	6.79291	0.375903	0.35235	0.153472	0.236767	0.0808213	-0.010948	-0.22243	-0.115583	0.555129	0.887133	0.910685	127.787	254.073	162.946	195.536	181.501	158.941	245.162
PA14_09700	PA14_09700	A0A0H2ZGC7	Carbon molecule anabolism	monooxygenase	833833	835038	-	401	PA14_RS03920	FAD-dependent monooxygenase PqsL	pqsL	protein-coding	WP_003137506.1	833833	835038	-	401	2.49144	1.82257	0.84573	25.4855	2.29413	1.04651	1.26152	2.45313	14.6672	2.93552	4.28502	1.04099	1.24421	3.36584	0.287633	0.240875	0.0628717	-0.0156051	0.19322	0.228446	-0.224761	-0.25648	0.815672	0.907038	0.82506	166.824	135.885	146.295	162.451	169.419	151.626	218.539
PA14_09710	PA14_09710	A0A0H2ZG16	Carbon compound catabolism	aldehyde dehydrogenase	835206	836696	-	496	PA14_RS03925	aldehyde dehydrogenase		protein-coding	WP_003101377.1	835206	836696	-	496	3.45026	5.95149	5.24146	5.82301	0.829064	0.676365	0.582989	0.518972	48.8129	17.555	350.266	16.397	23.4136	463.489	0.600361	0.418605	0.460309	0.501706	0.38024	0.600949	-0.140051	0.0831009	0.0752716	0.909918	0.91928	276.261	293.968	319.351	322.672	349.547	385.382	435.92
PA14_09730	PA14_09730	A0A0H2ZF18	Carbon molecule anabolism	dihydrodipicolinate synthase	836689	837600	-	303	PA14_RS03930	dihydrodipicolinate synthase family protein		protein-coding	WP_003093588.1	836689	837600	-	303	7.88799	12.1405	14.1342	15.8632	0.745695	1.46157	2.82324	0.768633	9.15005	5.32366	18.0367	1.23969	0.670363	5.23257	0.0306058	0.438366	0.598757	0.314558	0.0453522	0.322922	0.568151	-0.123808	0.35466	0.488471	0.927361	83.078	112.788	95.448	114.497	154.866	152.291	90.286
PA14_09740	PA14_09740	A0A0H2ZG78	Transport of small molecules	MFS transporter	837665	838993	-	442	PA14_RS03935	MFS transporter		protein-coding	WP_003129340.1	837665	838993	-	442	0.82572	1.9062	1.34458	0.841122	0.363916	0.209889	0.248198	0.0908473	ND	ND	ND	ND	ND	ND	0.382579	0.402396	0.133145	0.286442	0.274291	0.260255	-0.249434	-0.115954	0.56147	0.849421	0.893569	200.856	244.174	217.063	209.663	172.165	224.779	233.355
PA14_09750	PA14_09750	A0A0H2ZG70	Hypothetical, unclassified, unknown	oxidoreductase	839129	840448	-	439	PA14_RS03940	FAD-binding oxidoreductase		protein-coding	WP_003137508.1	839129	840448	-	439	0	0.161935	0	1.14024	0	0.0710516	0	0.756527	75.8105	6.96096	94.7776	51.1802	3.32254	124.307	0.349626	-0.0352937	0.295126	-0.0844775	0.239295	0.0559446	-0.0544991	-0.0491838	0.472584	0.985107	0.980289	204.193	164.682	145.105	184.012	151.022	150.296	201.408
PA14_09760	PA14_09760	A0A0H2ZGC0	Transcription	GntR family transcriptional regulator	840542	841270	-	242	PA14_RS03945	GntR family transcriptional regulator		protein-coding	WP_003101372.1	840542	841270	-	242	16.6167	19.0532	18.0805	19.9144	0.232757	0.729069	1.90878	0.750936	67.7517	34.7637	74.6487	11.6088	1.18878	19.0649	0.16143	-0.290902	0.0441863	0.307675	-0.273788	-0.132807	-0.117244	0.598577	0.711129	0.985107	0.753519	78.741	66.593	78.202	77.694	79.081	85.456	137.05
PA14_09770	PA14_09770	A0A0H2ZG10	Transcription	sarcosine oxidation and utilization regulator SouR	841579	842601	+	340	PA14_RS03950	GlxA family transcriptional regulator		protein-coding	WP_003129343.1	841579	842601	+	340	14.0279	18.1677	20.1615	19.2133	1.54624	1.08886	1.23897	1.16676	0.549805	4.65449	2.76078	0.471055	0.79664	1.09739	0.222788	0.0715086	0.194299	0.197985	0.301463	0.211294	-0.0284897	0.126476	0.89204	0.985107	0.918343	146.138	193.479	153.431	130.11	188.64	134.335	152.792
PA14_09780	PA14_09780	A0A0H2ZF12	Hypothetical, unclassified, unknown	hypothetical protein	842627	843094	+	155	PA14_RS03955	glyoxalase/bleomycin resistance/dioxygenase family protein		protein-coding	WP_003118992.1	842627	843094	+	155	17.1677	20.0589	15.5209	5.25248	3.33849	0.522311	0.490085	0.770379	3.16568	2.75452	1.04124	0.566575	0.612432	0.319753	0.478114	0.458387	-0.144751	0.249927	-0.423873	0.113246	-0.622866	-0.20846	0.424278	0.777161	0.903541	61.725	86.691	44.602	63.94	64.802	35.246	57.181
PA14_09790	PA14_09790	A0A0H2ZG74	Transcription	transcriptional regulator	843098	843736	-	212	PA14_RS03960	FMN-binding negative transcriptional regulator		protein-coding	WP_003137510.1	843098	843736	-	212	11.5722	11.755	8.3014	11.8912	1.40397	0.798406	1.2019	0.520069	12.3108	14.4806	15.5594	3.05648	1.63644	2.43438	0.327083	-0.0023613	0.0573107	-0.121643	0.392165	0.247191	-0.269773	-0.119282	0.449519	0.878497	0.936249	175.833	118.187	164.73	115.984	152.944	178.892	243.773
PA14_09810	PA14_09810	A0A0H2ZG65	Hypothetical, unclassified, unknown	hypothetical protein	843764	844483	-	239	PA14_RS03965	B3/4 domain-containing protein		protein-coding	WP_003093570.1	843764	844483	-	239	9.9859	11.3692	9.89654	13.4169	0.495868	0.633224	1.18317	1.41584	18.0847	15.1325	12.8287	1.41496	1.49816	3.74967	0.287876	0.371733	0.115924	0.400022	0.438519	0.3449	-0.171953	0.0282894	0.810412	0.961577	0.989544	59.056	101.389	122.21	55.018	126.309	145.641	95.611
PA14_09820	PA14_09820	A0A0H2ZGB4	Carbon molecule anabolism	acetolactate synthase	844784	846427	+	547	PA14_RS03970	acetolactate synthase large subunit		protein-coding	WP_003093568.1	844784	846427	+	547	285.246	346.465	360.666	108.412	10.5473	24.3698	12.0465	10.1066	212.505	89.3443	191.116	12.0402	3.62471	29.07	0.486789	0.458577	0.353633	0.603684	0.710245	0.183121	-0.133156	0.145107	0.161363	0.949935	0.893569	251.237	296.368	267.018	295.163	208.685	226.441	321.558
PA14_09850	PA14_09850	A0A0H2ZG05	Membrane proteins	porin	846470	847765	-	431	PA14_RS03975	OprD family porin		protein-coding	WP_003093566.1	846470	847765	-	431	3.52869	3.12823	3.87055	0.593424	0.260171	0.594273	1.3425	0.234414	ND	ND	ND	ND	ND	ND	0.252735	0.335743	0.224794	0.191236	0.161865	0.115303	-0.0279408	-0.144507	0.516671	0.985107	0.82506	242.896	266.671	278.317	308.174	267.721	345.813	303.037
PA14_09870	PA14_09870	A0A0H2ZF07	Hypothetical, unclassified, unknown	SAM-dependent methyltransferase , EftM	848003	848746	-	247	PA14_RS03980	class I SAM-dependent methyltransferase EftM	eftM	protein-coding	WP_003093564.1	848003	848746	-	247	0	0	0	0.0887382	0	0	0	0.0415792	ND	ND	ND	ND	ND	ND	0.0651586	0.0205425	-0.0140253	0.1116	0.158907	0.191406	-0.0791839	0.0910579	0.964068	0.985107	0.953007	99.761	182.08	101.693	139.403	185.07	129.015	171.081
PA14_09880	PA14_09880	A0A0H2ZG69	Hypothetical, unclassified, unknown	hypothetical protein	848846	849247	-	133	PA14_RS03985	GFA family protein		protein-coding	WP_003137513.1	848846	849247	-	133	ND	ND	ND	ND	ND	ND	ND	ND	ND	ND	ND	ND	ND	ND	0.322287	0.46408	0.172966	0.374762	0.427372	0.406883	-0.149321	-0.0893179	0.749969	0.96472	0.958416	63.059	90.59	48.17	94.794	90.339	80.801	97.463
PA14_09890	ppiC2	A0A0H2ZG60	Chaperones & heat shock proteins	peptidyl-prolyl cis-trans isomerase C2	849390	849671	+	93	PA14_RS03990	peptidylprolyl isomerase		protein-coding	WP_003093561.1	849390	849671	+	93	139.342	178.687	82.0028	259.65	9.07095	18.2964	9.27512	16.0507	181.969	259.783	144.732	18.9755	32.6781	21.0592	0.731453	1.35169	-0.051012	-0.317559	0.0900949	0.410781	-0.782465	-1.66925	0.360404	0.86838	0.540703	23.355	26.097	15.165	2.23	26.086	23.941	20.835
PA14_09900	prpL	Q02SZ7	Hypothetical, unclassified, unknown	Pvds-regulated endoprotease, lysyl class	849992	851380	-	462	PA14_RS03995	protease IV	piv	protein-coding	WP_003110541.1	849992	851380	-	462	28.6379	12.9911	9.64059	10.0422	6.22924	4.34158	4.25075	4.07212	17.0669	0.905564	0.795412	2.203	0.249115	0.671144	0.407819	0.396942	0.164397	0.168827	0.331575	0.247846	-0.243422	-0.228114	0.105123	0.662099	0.729428	422.398	485.348	535.225	437.541	346.252	461.86	587.555
PA14_09910	PA14_09910	A0A0H2ZGA9	Transcription	transcriptional regulator	851913	852836	-	307	PA14_RS04000	LysR family transcriptional regulator		protein-coding	WP_003137516.1	851913	852836	-	307	15.8883	16.1401	16.8704	5.75931	0.991509	1.36628	2.22457	0.536672	0.869477	3.3951	0.258157	0.307763	0.771517	0.299636	0.354152	0.349112	-0.00983464	0.214239	0.16192	0.384773	-0.363987	-0.134873	0.386012	0.673103	0.881048	267.586	260.672	186.437	219.328	258.385	214.138	263.45
PA14_09920	PA14_09920	A0A0H2ZG00	Translation, post-translational modification, degradation	translation initiation inhibitor	852977	853375	+	132	PA14_RS04005	RidA family protein		protein-coding	WP_003101334.1	852977	853375	+	132	2.63565	2.62974	3.22775	1.23781	0.840502	0.103922	0.378295	1.96404	3.81955	3.46622	0.887903	0.434309	0.748341	1.34686	0.839064	0.810403	0.825679	0.719194	0.539225	1.2746	-0.0133853	-0.0912097	0.307009	0.991766	0.975329	32.03	25.497	18.138	26.765	17.299	35.911	30.558
PA14_09930	PA14_09930	A0A0H2ZF01	Cell division	exonuclease III	853407	854207	-	266	PA14_RS04010	exodeoxyribonuclease III	xth	protein-coding	WP_003137518.1	853407	854207	-	266	10.7873	10.4843	11.8416	0.380516	0.550043	0.477684	0.716798	0.267949	ND	ND	ND	ND	ND	ND	0.344124	0.370763	0.327892	0.171449	0.597673	0.338936	-0.0162315	-0.199314	0.38642	0.985451	0.844933	162.487	95.69	98.422	161.708	187.542	137.993	195.389
PA14_09940	PA14_09940	A0A0H2ZG64	Hypothetical, unclassified, unknown	protease	854230	854793	-	187	PA14_RS04015	type 1 glutamine amidotransferase		protein-coding	WP_003118177.1	854230	854793	-	187	8.29222	7.63937	7.40734	6.24142	0.971817	0.997313	1.6766	0.572022	ND	ND	ND	ND	ND	ND	0.171134	-0.207175	0.0776491	0.18889	0.320994	0.647066	-0.093485	0.396065	0.508867	0.985107	0.82506	81.41	97.49	80.284	36.802	78.806	52.87	72.692
PA14_09950	PA14_09950	A0A0H2ZG54	Hypothetical, unclassified, unknown	oxidoreductase	854929	855861	-	310	PA14_RS04020	NAD(P)/FAD-dependent oxidoreductase		protein-coding	WP_003121894.1	854929	855861	-	310	5.40991	4.2991	2.28591	10.624	3.17485	1.8199	1.59613	0.920516	0	0.187077	0	0	0.374155	0	0.0870021	0.175843	0.0421461	0.174464	-0.540003	0.0253578	-0.044856	-0.00137894	0.668616	0.985107	0.998976	124.451	65.693	73.147	80.668	119.719	58.19	86.119
PA14_09960	PA14_09960	A0A0H2ZGA5	Transcription	hypothetical protein	855942	856370	+	142	PA14_RS04025	Rrf2 family transcriptional regulator		protein-coding	WP_003101327.1	855942	856370	+	142	1.83688	1.66632	1.68032	1.20916	0.448404	0.101858	0.211326	0.226319	0.164026	0.755455	0	0.328052	0.135166	0	0.152354	-0.0724498	-0.290964	-0.15537	-0.33279	-0.443831	-0.443318	-0.08292	0.89204	0.907038	0.983813	49.38	57.894	46.386	50.929	20.045	48.214	46.532
PA14_09970	fpvB	A0A0H2ZFZ5	Transport of small molecules	type I ferripyoverdine receptor, FpvB	856435	858843	-	802	PA14_RS04030	TonB-dependent siderophore receptor		protein-coding	WP_003137519.1	856435	858843	-	802	93.3417	104.829	110.543	494.73	11.9499	11.5742	10.6953	65.1685	ND	ND	ND	ND	ND	ND	0.385053	0.452969	0.311385	0.171989	0.412538	0.259817	-0.0736681	-0.280979	0.0453808	0.942932	0.596172	491.13	559.74	497.462	478.061	542.031	539.336	751.922
PA14_09980	dkgB	A0A0H2ZEZ7	Hypothetical, unclassified, unknown	2,5-diketo-D-gluconate reductase B	859186	860004	+	272	PA14_RS04035	2,5-didehydrogluconate reductase DkgB	dkgB	protein-coding	WP_003137520.1	859186	860004	+	272	1.58833	1.12978	1.14442	0.498768	0.839793	0.245271	0.205715	0.124272	ND	ND	ND	ND	ND	ND	-0.00369417	0.201347	0.295063	0.356589	0.373511	0.191806	0.298757	0.155242	0.259685	0.721934	0.842038	232.219	263.072	193.276	224.161	244.93	306.244	228.725
PA14_09990	PA14_09990	A0A0H2ZG58	Hypothetical, unclassified, unknown	acetyltransferase	860054	860512	-	152	PA14_RS04040	GNAT family N-acetyltransferase		protein-coding	WP_003137521.1	860054	860512	-	152	ND	ND	ND	ND	ND	ND	ND	ND	ND	ND	ND	ND	ND	ND	0.11437	0.197874	0.157041	-0.120082	0.0351431	-0.102258	0.0426706	-0.317956	0.9304	0.985107	0.82506	76.405	96.29	56.199	133.084	76.06	55.862	63.895
PA14_10010	PA14_10010	A0A0H2ZG50	Transcription	transcriptional regulator	860644	862134	+	496	PA14_RS04045	PLP-dependent aminotransferase family protein		protein-coding	WP_003129375.1	860644	862134	+	496	17.2874	15.0564	16.9681	9.27262	1.1472	0.977967	3.5966	1.10937	0	0.0587275	0	0	0.080192	0	0.32947	0.0628167	0.0422773	0.109398	0.0679006	0.170597	-0.287192	0.0465809	0.691481	0.775612	0.975329	210.866	236.375	335.11	269.513	283.372	228.104	356.515
PA14_10020	PA14_10020	A0A0H2ZG99	Hypothetical, unclassified, unknown	hypothetical protein	862150	862476	-	108	PA14_RS04050	gamma-glutamylcyclotransferase		protein-coding	WP_003093540.1	862150	862476	-	108	0.706353	1.06968	0.822646	3.15147	0.258307	0.388515	0.443841	0.491918	11.148	7.35138	5.46272	2.42564	0.503313	2.33815	-0.083216	-0.264548	-0.0422002	-0.280038	0.23459	-0.433722	0.0410158	-0.0154893	0.662802	0.985107	0.99375	105.766	53.694	71.661	109.292	82.376	106.737	70.377
PA14_10040	PA14_10040	A0A0H2ZFZ0	Carbon compound catabolism	amidase	862538	864247	-	569	PA14_RS04055	amidase		protein-coding	WP_003112050.1	862538	864247	-	569	235.495	267.325	306.649	434.538	9.67358	1.51196	5.50233	15.0134	286.099	180.58	416.73	25.8099	13.7187	97.034	0.263269	0.415113	0.183014	0.0169151	0.379286	0.333872	-0.0802548	-0.398198	0.295	0.968911	0.63427	226.213	212.077	237.58	285.498	230.926	173.572	256.505
PA14_10050	PA14_10050	A0A0H2ZEZ1	Hypothetical, unclassified, unknown	hypothetical protein	864434	864931	-	165	PA14_RS04060	SgcJ/EcaC family oxidoreductase		protein-coding	WP_003121898.1	864434	864931	-	165	ND	ND	ND	ND	ND	ND	ND	ND	ND	ND	ND	ND	ND	ND	0.482362	-0.00687755	0.161846	0.0414239	-0.242499	-0.0204361	-0.320516	0.0483014	0.162091	0.776385	0.980289	121.448	98.389	111.505	133.456	122.74	155.616	205.575
PA14_10070	PA14_10070	A0A0H2ZG55	Carbon compound catabolism	zinc-dependent oxidoreductase	864945	865931	-	328	PA14_RS04065	zinc-binding alcohol dehydrogenase family protein		protein-coding	WP_003121899.1	864945	865931	-	328	3.06718	1.59395	0.848466	1.85122	1.72429	0.147439	0.279237	0.600463	1.00182	1.352	0.726485	0.325381	0.210646	0.302423	0.458615	0.538294	0.474871	0.295244	0.239926	0.460838	0.0162557	-0.24305	0.21213	0.985107	0.785578	211.199	227.676	283.966	160.221	219.943	296.934	303.732
PA14_10080	PA14_10080	A0A0H2ZG45	Hypothetical, unclassified, unknown	hypothetical protein	865944	866321	-	125	PA14_RS04070	SgcJ/EcaC family oxidoreductase		protein-coding	WP_003121900.1	865944	866321	-	125	0.34274	0.452768	0.582292	0.102922	0.123608	0.072234	0.0801814	0.0435659	0	0.046262	0	0	0.0424017	0	0.241371	0.0202829	-0.0498243	0.440507	0.297122	0.210005	-0.291196	0.420224	0.806979	0.919793	0.791993	64.06	80.991	28.545	59.107	72.216	100.419	73.386
PA14_10090	PA14_10090	A0A0H2ZG96	Transcription	LysR family transcriptional regulator	866440	867351	+	303	PA14_RS04075	LysR family transcriptional regulator		protein-coding	WP_003137522.1	866440	867351	+	303	25.5258	26.0103	30.7238	13.2428	3.23754	4.06115	3.56787	2.50525	3.83709	4.87	1.96543	0.591821	0.496042	1.19694	0.44376	0.374216	0.490703	0.124405	0.0579974	0.276178	0.0469431	-0.249811	0.449248	0.985107	0.82506	145.471	132.586	146.295	151.671	199.898	172.907	233.586
PA14_10110	PA14_10110	A0A0H2ZFY5	Transport of small molecules	transporter	867362	868546	-	394	PA14_RS04080	MFS transporter		protein-coding	WP_003137524.1	867362	868546	-	394	0	0	0	0.0455403	0	0	0	0.0228185	ND	ND	ND	ND	ND	ND	0.244899	0.31466	0.0756418	0.0821164	0.46867	0.0187528	-0.169257	-0.232544	0.286361	0.910559	0.791993	250.903	265.171	340.462	360.962	275.684	255.37	348.412
PA14_10120	PA14_10120	A0A0H2ZEY7	Transcription	LysR family transcriptional regulator	868642	869571	-	309	PA14_RS04085	LysR family transcriptional regulator		protein-coding	WP_003137526.1	868642	869571	-	309	0.656363	0.723977	0.515212	1.02676	0.244186	0.110985	0.116977	0.127417	0.605511	3.6451	0.78779	0.512968	0.570296	1.42324	0.0226977	0.145839	0.251576	0.127842	0.0285034	0.0475619	0.228878	-0.0179969	0.774097	0.825557	0.988095	247.567	275.67	175.435	235.313	220.217	247.722	224.789
PA14_10130	PA14_10130	A0A0H2ZG49	Hypothetical, unclassified, unknown	short chain dehydrogenase	869711	870427	+	238	PA14_RS04090	SDR family oxidoreductase		protein-coding	WP_003137528.1	869711	870427	+	238	17.953	19.8433	18.782	2.73447	2.49588	3.33742	2.66112	1.48457	3.18593	2.20852	1.57926	0.977556	0.447593	1.52554	0.507379	0.198958	0.40867	0.341359	0.177466	0.197585	-0.0987091	0.142401	0.496354	0.968185	0.893569	171.495	142.785	160.27	143.493	114.227	128.35	187.517
PA14_10140	fepG	A0A0H2ZG40	Transport of small molecules	ferric enterobactin transport protein FepG	870437	871468	-	343	PA14_RS04095	iron chelate uptake ABC transporter family permease subunit		protein-coding	WP_003119001.1	870437	871468	-	343	ND	ND	ND	ND	ND	ND	ND	ND	ND	ND	ND	ND	ND	ND	0.183017	0.298122	0.223491	-0.103935	0.266039	0.294813	0.0404747	-0.402057	0.76837	0.985107	0.785578	131.457	185.98	132.319	173.975	156.788	158.941	156.959
PA14_10160	fepD	A0A0H2ZG90	Transport of small molecules	ferric enterobactin transport protein FepD	871465	872487	-	340	PA14_RS04100	iron ABC transporter permease		protein-coding	WP_003137530.1	871465	872487	-	340	ND	ND	ND	ND	ND	ND	ND	ND	ND	ND	ND	ND	ND	ND	0.287176	0.0548929	-0.0282126	-0.180084	0.107084	0.0509659	-0.315388	-0.234977	0.72526	0.842716	0.844933	147.139	142.485	180.49	134.571	185.62	217.463	215.761
PA14_10170	fepB	A0A0H2ZFY0	Transport of small molecules	iron-enterobactin transporter periplasmic binding protein	872518	873423	-	301	PA14_RS04105	Fe2+-enterobactin ABC transporter substrate-binding protein	fepB	protein-coding	WP_003093531.1	872518	873423	-	301	0	0.00568238	0.195534	2.45582	0	0.0113648	0.23383	1.28583	ND	ND	ND	ND	ND	ND	0.33372	0.481033	0.440142	0.410202	0.372624	0.252408	0.106422	-0.0708312	0.751891	0.97887	0.975329	132.792	121.787	145.7	137.545	70.294	111.059	105.565
PA14_10180	fepC	A0A0H2ZEY2	Transport of small molecules	ferric enterobactin transport protein FepC	873549	874346	+	265	PA14_RS04110	ABC transporter ATP-binding protein		protein-coding	WP_003093530.1	873549	874346	+	265	0.422316	0.0393903	0.113414	3.65114	0.702922	0.0335033	0.174386	1.04659	ND	ND	ND	ND	ND	ND	0.318107	0.736939	0.117554	0.457166	0.702217	0.703581	-0.200553	-0.279773	0.674784	0.97887	0.893569	64.728	37.496	23.49	43.866	45.032	51.54	46.995
PA14_10190	PA14_10190	A0A0H2ZG44	Transcription	transcriptional regulator	874353	875141	-	262	PA14_RS04115	IclR family transcriptional regulator		protein-coding	WP_003119004.1	874353	875141	-	262	13.272	12.3063	13.0116	11.7584	3.17144	0.366795	0.983349	3.03935	0.948451	3.98887	1.78421	0.642014	0.397713	1.34367	0.0119822	-0.194571	0.228164	0.112084	0.335457	-0.0636024	0.216181	0.306655	0.772701	0.942932	0.848163	125.785	60.893	57.388	100.37	143.608	129.348	108.806
PA14_10200	PA14_10200	A0A0H2ZG36	Membrane proteins	TonB-dependent receptor protein	875397	877481	+	694	PA14_RS04120	TonB-dependent receptor		protein-coding	WP_003093526.1	875397	877481	+	694	10.805	11.9475	10.8019	15.6875	0.768323	1.47695	1.44855	1.97463	ND	ND	ND	ND	ND	ND	0.409547	0.226571	0.0843307	0.146637	0.222136	0.0153944	-0.325216	-0.0799341	0.200672	0.438606	0.909314	371.35	320.965	269.396	316.725	408.034	282.303	444.949
PA14_10210	PA14_10210	A0A0H2ZG87	Energy metabolism	oxidoreductase	877549	878856	+	435	PA14_RS04125	NtaA/DmoA family FMN-dependent monooxygenase		protein-coding	WP_003137533.1	877549	878856	+	435	2.54772	2.13027	1.53315	12.289	1.46879	0.226142	0.142496	1.47122	0.319126	0.979963	0	0.149657	0.165516	0	0.234097	0.271651	0.110882	0.183763	0.315554	-0.0107052	-0.123215	-0.0878873	0.231142	0.907038	0.89123	268.587	281.97	242.933	276.948	284.47	360.111	357.441
PA14_10220	PA14_10220	A0A0H2ZFX5	Hypothetical, unclassified, unknown	SH3 domain-containing protein	879293	879961	+	222	PA14_RS04130	TIGR04211 family SH3 domain-containing protein		protein-coding	WP_003104779.1	879293	879961	+	222	6.80528	8.65123	4.32028	25.037	1.46548	1.78988	0.0681076	3.78181	0	0.171602	0	0	0.284218	0	0.571486	0.407061	0.288051	0.504413	0.572447	0.301042	-0.283435	0.0973516	0.217675	0.818147	0.929151	239.226	169.782	139.158	189.217	157.612	204.828	215.529
PA14_10230	adh	A0A0H2ZEX6	Carbon compound catabolism	2,3-butanediol dehydrogenase	880045	881136	-	363	PA14_RS04135	2,3-butanediol dehydrogenase		protein-coding	WP_223718321.1	880045	881106	-	353	ND	ND	ND	ND	ND	ND	ND	ND	0.460423	3.85065	0	0.60143	0.922923	0	0.126743	0.085269	0.261435	0.0165635	0.299814	0.0110529	0.134691	-0.0687055	0.824871	0.960597	0.975329	177.167	163.482	183.166	123.418	114.227	83.128	103.482
PA14_10240	PA14_10240	A0A0H2ZG39	Carbon compound catabolism	branched-chain alpha-keto acid dehydrogenase subunit E2	881150	882262	-	370	PA14_RS04140	acetoin dehydrogenase dihydrolipoyllysine-residue acetyltransferase subunit		protein-coding	WP_003137537.1	881150	882262	-	370	0.637938	0.779572	0.862767	0.758378	0.23759	0.110665	0.0818444	0.29386	0.472299	0.664868	0.713081	0.245065	0.0980938	0.177865	0.304992	0.294511	-0.0261398	-0.0978011	0.220064	0.0338537	-0.331132	-0.392312	0.52442	0.792449	0.738928	151.476	200.078	249.177	234.569	278.429	273.658	255.116
PA14_10250	acoB	A0A0H2ZG31	Carbon compound catabolism	acetoin catabolism protein AcoB	882259	883278	-	339	PA14_RS04145	alpha-ketoacid dehydrogenase subunit beta		protein-coding	WP_003137540.1	882259	883278	-	339	5.21259	4.51634	3.09403	0.35313	3.90894	1.79655	1.25049	0.264729	ND	ND	ND	ND	ND	ND	0.672311	0.613507	0.632173	0.751033	0.793397	0.885641	-0.0401387	0.137526	0.113084	0.985107	0.900919	121.114	89.69	76.418	67.657	71.667	90.776	95.379
PA14_10260	PA14_10260	A0A0H2ZG83	Carbon compound catabolism	dehydrogenase E1 component	883311	884285	-	324	PA14_RS04150	thiamine pyrophosphate-dependent dehydrogenase E1 component subunit alpha		protein-coding	WP_003137541.1	883311	884285	-	324	2.03135	1.98164	1.86767	3.74456	0.71269	0.795634	0.401108	1.25561	ND	ND	ND	ND	ND	ND	0.312854	0.567428	0.444476	0.289865	0.480743	0.194379	0.131622	-0.277563	0.46871	0.957111	0.791993	111.772	56.094	123.399	110.407	61.232	95.764	142.143
PA14_10270	PA14_10270	A0A0H2ZFW9	Carbon compound catabolism	hypothetical protein	884308	885348	-	346	PA14_RS04155	ATP-NAD kinase family protein		protein-coding	WP_003137544.1	884308	885348	-	346	ND	ND	ND	ND	ND	ND	ND	ND	ND	ND	ND	ND	ND	ND	0.376185	0.39086	0.127458	0.341465	0.215175	0.275748	-0.248727	-0.0493948	0.792089	0.907038	0.982075	228.215	197.379	164.136	200.369	199.074	214.471	235.207
PA14_10280	PA14_10280	A0A0H2ZEX0	Hypothetical, unclassified, unknown	short-chain dehydrogenase	885345	886145	-	266	PA14_RS04160	SDR family NAD(P)-dependent oxidoreductase		protein-coding	WP_003104791.1	885345	886145	-	266	0	0	0	0	0	0	0	0	ND	ND	ND	ND	ND	ND	0.363125	0.402104	0.482341	0.244134	0.439002	0.120409	0.119215	-0.15797	0.523438	0.961981	0.891585	244.564	212.377	192.086	159.106	123.838	143.646	180.804
PA14_10290	acoR	A0A0H2ZG34	Transcription	transcriptional regulator AcoR	886477	888354	+	625	PA14_RS04165	sigma-54-dependent Fis family transcriptional regulator		protein-coding	WP_011666543.1	886477	888354	+	625	0.486716	13.1934	13.8333	0.518399	0.291283	5.41363	6.31069	0.0934689	8.0963	188.685	93.2919	1.80665	10.486	8.84506	0.378463	0.075334	0.13427	0.319858	0.334581	0.119595	-0.244193	0.244524	0.310638	0.792449	0.782843	269.254	179.081	241.446	210.034	263.602	205.16	325.725
PA14_10300	PA14_10300	A0A0H2ZG29	Secretion	efflux protein	888559	889170	+	203	PA14_RS04170	LysE family translocator		protein-coding	WP_003104796.1	888559	889170	+	203	ND	ND	ND	ND	ND	ND	ND	ND	ND	ND	ND	ND	ND	ND	0.0845763	0.0435157	0.207801	0.220779	0.18403	-0.0636894	0.123225	0.177264	0.987272	0.985107	0.938164	42.707	37.196	63.335	35.687	59.31	45.554	50.931
PA14_10320	PA14_10320	A0A0H2ZG80	Transcription	transcriptional regulator	889157	890047	-	296	PA14_RS04175	LysR family transcriptional regulator		protein-coding	WP_003137545.1	889157	890047	-	296	7.13516	7.82767	2.94993	14.4941	1.35419	1.41437	2.23767	2.14492	0.82006	3.96591	1.18508	0.450286	0.200885	0.92075	0.16275	0.0641151	0.282951	0.116726	0.241939	0.0838076	0.1202	0.052611	0.95736	0.975514	0.983813	120.447	90.29	134.698	144.608	98.576	75.813	113.205
PA14_10330	PA14_10330	A0A0H2ZFW3	Secretion	outer membrane protein	890143	891558	-	471	PA14_RS04180	TolC family protein		protein-coding	WP_003118187.1	890143	891558	-	471	55.8314	32.7264	52.935	28.5807	6.04832	16.2038	29.0906	34.3163	ND	ND	ND	ND	ND	ND	0.188589	0.207476	0.199588	0.264672	0.210401	-0.0224354	0.0109997	0.0571961	0.563765	0.985778	0.952892	324.973	311.366	332.434	214.124	293.806	271.331	355.82
PA14_10340	PA14_10340	A0A0H2ZEW5	Secretion	toxin transporter	891558	893717	-	719	PA14_RS04185	peptidase domain-containing ABC transporter		protein-coding	WP_003137546.1	891558	893717	-	719	ND	ND	ND	ND	ND	ND	ND	ND	ND	ND	ND	ND	ND	ND	0.328302	0.350408	0.28106	0.299454	0.422226	0.283305	-0.0472422	-0.0509533	0.313944	0.985107	0.955616	422.065	415.155	367.521	449.437	365.473	313.892	475.507
PA14_10350	PA14_10350	A0A0H2ZG32	Secretion	secretion protein	893727	894983	-	418	PA14_RS04190	HlyD family efflux transporter periplasmic adaptor subunit		protein-coding	WP_003137547.1	893727	894983	-	418	ND	ND	ND	ND	ND	ND	ND	ND	ND	ND	ND	ND	ND	ND	0.610012	0.55881	0.408539	0.270202	0.491581	0.27663	-0.201473	-0.288608	0.161014	0.878678	0.755847	248.901	307.167	237.58	181.782	161.456	152.291	284.749
PA14_10360	PA14_10360	A0A0H2ZG24	Hypothetical, unclassified, unknown	hypothetical protein	895080	895379	-	99	PA14_RS04195	hypothetical protein		protein-coding	WP_003111247.1	895080	895379	-	99	0.261127	0.118006	0	0.00950013	0.207531	0.0843905	0	0.0190003	ND	ND	ND	ND	ND	ND	0.829609	1.00923	0.417698	-0.267643	0.180666	0.310927	-0.411911	-1.27688	0.731803	0.950758	0.744246	6.673	11.999	12.786	6.32	7.963	15.628	15.974
PA14_10370	PA14_10370	A0A0H2ZG76	Carbon molecule anabolism	hypothetical protein	895688	897481	-	597	PA14_RS04200	cholesterol oxidase substrate-binding domain-containing protein		protein-coding	WP_003137548.1	895688	897481	-	597	ND	ND	ND	ND	ND	ND	ND	ND	ND	ND	ND	ND	ND	ND	0.274003	0.0761498	0.152603	0.202589	0.118453	0.150995	-0.1214	0.126439	0.55198	0.894022	0.82506	679.975	765.218	625.321	731.961	812.498	691.959	845.217
PA14_10380	PA14_10380	A0A0H2ZFV7	Hypothetical, unclassified, unknown	hypothetical protein	897613	897912	-	99	PA14_RS04205	hypothetical protein		protein-coding	WP_003093477.1	897613	897912	-	99	1.76757	2.048	0.977346	8.12816	1.24418	0.0582553	0.660556	6.09942	0.922829	0.625317	0	0.158666	0.149993	0	0.0837496	0.243667	0.117468	0.146863	0.28664	0.475118	0.0337186	-0.0968038	0.38642	0.985107	0.918343	143.135	113.988	102.287	126.021	139.764	127.02	101.861
PA14_10400	PA14_10400	A0A0H2ZEW1	Hypothetical, unclassified, unknown	hypothetical protein	898045	898251	-	68										ND	ND	ND	ND	ND	ND	ND	ND	ND	ND	ND	ND	ND	ND	-0.472895	-0.0231586	-0.421517	-0.621941	-0.69564	-0.38911	0.0513785	-0.598783	0.567088	0.985107	0.753519	0	0	0	0	0	0.665	0
PA14_10410	PA14_10410	A0A0H2ZG28	Hypothetical, unclassified, unknown	hypothetical protein	898269	898562	-	97										ND	ND	ND	ND	ND	ND	ND	ND	ND	ND	ND	ND	ND	ND	0.110372	0.419415	0.0904288	0.195347	0.571321	0.536757	-0.0199428	-0.224068	0.866893	0.991766	0.936249	40.038	26.397	30.329	33.085	19.77	13.301	34.725
PA14_10420	tyrS	Q02SV2	Translation, post-translational modification, degradation	tyrosyl-tRNA synthetase	898671	899909	+	412	PA14_RS04210	tyrosine--tRNA ligase	tyrS	protein-coding	WP_003137549.1	898671	899909	+	412	72.9885	77.3658	71.0202	57.3884	16.0056	3.58077	12.3189	1.59457	3.46825	4.07176	1.83596	1.69213	0.430506	0.963171	0.622051	0.518175	0.374953	0.342445	0.406795	0.329363	-0.247098	-0.17573	0.228753	0.837765	0.844933	178.835	197.679	227.173	165.425	211.156	247.722	348.412
PA14_10440	PA14_10440	A0A0H2ZG21	Transport of small molecules	porin	899938	901194	-	418	PA14_RS04215	OprD family porin		protein-coding	WP_003137550.1	899938	901194	-	418	0	0.0433323	0.0258202	0.374791	0	0.0663026	0.0516404	0.332334	ND	ND	ND	ND	ND	ND	0.138033	0.0644199	0.143448	0.114336	0.32395	0.172918	0.0054145	0.049916	0.577423	0.991766	0.958416	299.616	287.069	341.057	233.082	441.258	237.082	307.667
PA14_10470	PA14_10470	A0A0H2ZG71	Transport of small molecules	MFS transporter	901559	902767	+	402	PA14_RS04220	Bcr/CflA family multidrug efflux MFS transporter		protein-coding	WP_003137551.1	901559	902767	+	402	0.605906	0.975865	1.23006	1.02132	0.337561	0.389685	0.529977	0.691573	1.37874	3.27181	0	0.514754	0.566265	0	0.351386	0.319224	0.170914	0.0537871	0.396882	0.0602191	-0.180472	-0.265437	0.615034	0.921672	0.82506	180.17	193.479	117.749	166.169	169.144	160.271	137.744
PA14_10480	PA14_10480	A0A0H2ZFV3	Transcription	transcriptional regulator	902853	903275	+	140	PA14_RS04225	homoprotocatechuate degradation operon regulator HpaR	hpaR	protein-coding	WP_003093470.1	902853	903275	+	140	38.8018	40.782	38.526	39.4667	2.32503	4.52829	4.25203	2.66639	4.09808	0.961004	2.84005	0.552377	0.158543	0.793617	0.420664	-0.137621	-0.112697	-0.488107	-0.00491325	-0.0884175	-0.533361	-0.350485	0.882819	0.907479	0.918515	72.735	55.794	52.63	34.2	71.941	26.601	84.267
PA14_10490	PA14_10490	A0A0H2ZEV7	Hypothetical, unclassified, unknown	hypothetical protein	903291	903533	-	80	PA14_RS04230	hypothetical protein		protein-coding	WP_003093468.1	903291	903533	-	80	ND	ND	ND	ND	ND	ND	ND	ND	ND	ND	ND	ND	ND	ND	0.493813	0.402054	0.415596	0.410969	0.287687	0.200325	-0.0782174	0.00891415	0.9238	0.985107	0.996574	24.023	62.693	45.791	44.609	49.425	23.941	49.079
PA14_10500	PA14_10500	A0A0H2ZG25	Energy metabolism	cbb3-type cytochrome c oxidase subunit I	903617	905044	-	475	PA14_RS04235	cytochrome-c oxidase, cbb3-type subunit I	ccoN	protein-coding	WP_003093467.1	903617	905044	-	475	21.147	19.1013	19.4918	0.904505	4.88248	1.10285	3.63425	1.11262	2.21567	7.5074	1.67003	1.62318	1.85545	1.05167	0.185415	0.499501	0.197071	0.473203	0.195167	0.289479	0.0116552	-0.0262976	0.355562	0.987071	0.983813	160.818	122.087	174.543	186.243	245.205	257.032	197.935
PA14_10530	PA14_10530	A0A0H2ZG17	Transcription	GntR family transcriptional regulator	905308	906723	-	471	PA14_RS04240	GntR family transcriptional regulator MpaR	mapR	protein-coding	WP_003101248.1	905308	906723	-	471	93.2089	64.9823	57.0827	7.36845	34.8833	4.76771	5.65412	5.96682	16.6592	16.5863	7.77444	2.64328	1.68754	4.70581	0.0653645	0.363442	-0.0305208	0.121185	-0.231266	0.380083	-0.0958853	-0.242258	0.52164	0.985107	0.848163	133.126	122.687	140.348	98.883	92.261	59.187	148.162
PA14_10540	PA14_10540	A0A0H2ZG66	Energy metabolism	iron-sulfur cluster-binding protein	906821	908542	-	573	PA14_RS04245	cytochrome c oxidase accessory protein CcoG	ccoG	protein-coding	WP_003137552.1	906821	908542	-	573	1.9391	0.240884	0	1.07707	3.07609	0.286903	0	2.15414	ND	ND	ND	ND	ND	ND	0.374392	0.765399	0.142894	0.511126	0.346414	0.662768	-0.231497	-0.254273	0.107852	0.903497	0.791993	199.855	212.977	189.113	149.44	158.161	107.734	154.644
PA14_10550	PA14_10550	A0A0H2ZFU6	Carbon molecule anabolism	sulfite or nitrite reductas	908648	910321	+	557	PA14_RS04250	nitrite/sulfite reductase		protein-coding	WP_003137554.1	908648	910321	+	557	3.18484	0.445545	0.631675	0.299089	4.39356	0.635983	0.782352	0.301257	ND	ND	ND	ND	ND	ND	0.15548	0.122774	0.154048	0.0669614	0.231669	-0.0430702	-0.00143263	-0.0558125	0.596761	0.997485	0.94462	422.065	365.061	473.674	449.808	398.149	357.784	355.357
PA14_10560	PA14_10560	A0A0H2ZEV4	Hypothetical, unclassified, unknown	hypothetical protein	910318	910806	+	162	PA14_RS04255	DUF934 domain-containing protein		protein-coding	WP_003137556.1	910318	910806	+	162	8.36964	5.93433	3.48271	0.652578	7.77318	5.42747	4.37196	0.754429	0.127066	0.0472728	0.0279912	0.099405	0.0135176	0.0559825	0.0726485	0.81032	0.592154	0.339326	-0.0105962	0.217899	0.519506	-0.470995	0.642721	0.878497	0.82506	27.025	10.499	49.36	19.702	24.438	42.894	12.038
PA14_10570	PA14_10570	A0A0H2ZG20	Carbon compound catabolism	2,4-dihydroxyhept-2-ene-1,7-dioic acid aldolase	910888	911694	-	268	PA14_RS04260	4-hydroxy-2-oxoheptanedioate aldolase	hpaI	protein-coding	WP_003137557.1	910888	911694	-	268	6.33373	5.51613	10.7957	4.00737	2.41434	0.647004	4.92024	0.346347	5.7701	13.7407	2.94486	1.45636	1.19374	2.00726	0.331919	0.281631	0.19137	0.365697	0.391495	0.26059	-0.14055	0.084066	0.52201	0.921672	0.933098	127.787	90.89	155.81	161.708	119.445	177.229	174.322
PA14_10590	hpcG	A0A0H2ZG12	Carbon compound catabolism	2-oxo-hepta-3-ene-1,7-dioic acid hydratase	911707	912510	-	267	PA14_RS04265	2-oxo-hepta-3-ene-1,7-dioic acid hydratase	hpaH	protein-coding	WP_003101261.1	911707	912510	-	267	2.1199	2.45499	1.81013	4.54194	0.851853	0.611371	0.203172	0.629311	ND	ND	ND	ND	ND	ND	0.608103	0.398444	-0.145209	0.0425874	-0.114291	0.0593996	-0.753312	-0.355857	0.244249	0.342011	0.791993	72.068	87.291	109.424	92.564	100.224	109.397	176.637
PA14_10600	PA14_10600	A0A0H2ZG62	Transport of small molecules	MFS transporter	912528	913832	-	434	PA14_RS04270	MFS transporter		protein-coding	WP_003101263.1	912528	913832	-	434	0	0	0	0.282428	0	0	0	0.199002	ND	ND	ND	ND	ND	ND	0.369346	0.157087	0.120665	0.307467	0.373006	0.384712	-0.248681	0.150381	0.590398	0.873813	0.891585	136.462	153.583	179.598	106.318	118.895	144.643	204.88
PA14_10610	hpcD	A0A0H2ZFU1	Carbon compound catabolism	5-carboxymethyl-2-hydroxymuconate isomerase	913925	914317	-	130	PA14_RS04275	5-carboxymethyl-2-hydroxymuconate Delta-isomerase		protein-coding	WP_003093450.1	913925	914317	-	130	0.468644	0.458971	0.502933	0.728447	0.0778428	0.0384594	0.0706642	0.120289	ND	ND	ND	ND	ND	ND	0.119199	0.165385	0.444115	0.146403	0.118776	0.0674467	0.324916	-0.0189816	0.885127	0.888918	0.991167	109.77	68.693	81.77	78.066	51.073	104.077	86.119
PA14_10620	hpcB	A0A0H2ZEV0	Carbon compound catabolism	homoprotocatechuate 2,3-dioxygenase	914328	915251	-	307	PA14_RS04280	3,4-dihydroxyphenylacetate 2,3-dioxygenase	hpaD	protein-coding	WP_003093449.1	914328	915251	-	307	0.538337	1.05507	0.799815	2.33151	0.201723	0.130638	0.564151	0.241451	0.138714	0.418215	0.2874	0.199098	0.166133	0.332534	0.206666	0.163682	0.166906	0.104851	0.179886	0.224955	-0.0397597	-0.0588311	0.914963	0.985107	0.960635	271.59	251.373	213.495	217.841	263.327	269.668	259.052
PA14_10630	hpcC	A0A0H2ZG15	Carbon compound catabolism	5-carboxy-2-hydroxymuconate semialdehyde dehydrogenase	915383	916843	-	486	PA14_RS04285	5-carboxymethyl-2-hydroxymuconate semialdehyde dehydrogenase	hpaE	protein-coding	WP_003093448.1	915383	916843	-	486	5.40928	8.02355	4.45213	40.1045	1.09347	1.54844	0.65869	2.84644	0.336074	0.95733	0	0.243517	0.194076	0	0.382851	0.168898	0.198017	-0.209534	0.0167561	0.151883	-0.184833	-0.378432	0.599132	0.939786	0.791993	74.07	67.193	101.395	155.017	122.74	107.402	100.241
PA14_10640	PA14_10640	A0A0H2ZG07	Carbon molecule anabolism	hypothetical protein	916840	917619	-	259	PA14_RS04290	fumarylacetoacetate hydrolase family protein		protein-coding	WP_003137560.1	916840	917619	-	259	1.51648	1.67708	1.36642	2.0623	0.223372	0.131755	0.0637759	0.317508	0.879825	0.608226	0.0382197	0.18717	0.0804111	0.0764394	0.418744	0.29372	0.0766598	0.0469759	0.835377	0.512199	-0.342084	-0.246744	0.482684	0.91815	0.902802	60.39	32.397	40.439	40.52	23.614	49.877	46.532
PA14_10650	PA14_10650	A0A0H2ZG57	Carbon molecule anabolism	hypothetical protein	917630	918289	-	219	PA14_RS04295	fumarylacetoacetate hydrolase family protein		protein-coding	WP_003110133.1	917630	918289	-	219	3.28675	2.87075	2.71123	3.88409	0.349814	0.514873	0.346572	1.66886	2.90572	6.66358	1.3068	0.323164	1.50293	1.51738	0.374029	0.326399	0.319589	0.651222	0.289351	0.38934	-0.0544399	0.324823	0.845529	0.985107	0.855455	86.415	42.895	92.178	60.966	40.913	46.219	33.799
PA14_10660	PA14_10660	A0A0H2ZFT7	Transcription	transcriptional regulator	918509	919420	+	303	PA14_RS04300	4-hydroxyphenylacetate catabolism regulatory protein HpaA	hpaA	protein-coding	WP_003093443.1	918509	919420	+	303	0.0686052	1.00467	0.705514	0.109105	0.079096	0.335099	0.152981	0.0971709	ND	ND	ND	ND	ND	ND	0.392541	0.289267	-0.1816	0.153368	0.433386	0.00731411	-0.574141	-0.1359	0.644676	0.777161	0.944236	61.391	101.989	80.878	105.203	91.162	52.87	152.56
PA14_10670	aph	A0A0H2ZEU7	Antibiotic resistance and susceptibility	aminoglycoside 3'-phosphotransferase type IIB	919472	920275	+	267	PA14_RS04305	APH(3')-II family aminoglycoside O-phosphotransferase		protein-coding	WP_003137562.1	919472	920275	+	267	3.52842	8.22164	8.5009	17.2316	1.60656	1.217	1.38747	2.10346	0.365175	2.90016	0.169949	0.264837	0.279084	0.339899	0.240363	0.145116	-0.168384	-0.000776897	-0.382582	-0.0541037	-0.408747	-0.145893	0.824871	0.895253	0.953007	71.401	45.295	108.829	87.731	51.897	47.217	67.136
PA14_10680	PA14_10680	A0A0H2ZG11	Membrane proteins	hypothetical protein	920399	920968	-	189	PA14_RS04310	hypothetical protein		protein-coding	WP_003093439.1	920399	920968	-	189	0.000881466	0.0805307	0	7.23778	0.00176293	0.0296881	0	1.16154	ND	ND	ND	ND	ND	ND	0.450746	0.327512	0.297549	0.415437	-0.0245061	0.275405	-0.153197	0.0879251	0.817958	0.972678	0.975329	105.766	158.083	127.562	124.534	137.293	179.224	193.768
PA14_10700	PA14_10700	A0A0H2ZG02	Two-component regulatory systems	bacteriophytochrome	921046	923232	-	728	PA14_RS04315	bacteriophytochrome BphP	bphP	protein-coding	WP_003137565.1	921046	923232	-	728	58.7915	53.4451	38.7182	21.4874	6.73739	5.90703	4.15502	2.35207	75.7139	18.3464	13.9125	8.92329	0.600109	6.1334	0.123467	-0.0133677	0.197279	0.152559	0.300508	0.0367351	0.0738122	0.165926	0.693208	0.979628	0.850153	415.726	357.861	337.489	349.066	309.183	264.348	313.224
PA14_10710	PA14_10710	A0A0H2ZG52	Transport of small molecules	hypothetical protein	923260	923847	-	195	PA14_RS04320	biliverdin-producing heme oxygenase		protein-coding	WP_003132314.1	923260	923847	-	195	0	0.00801473	0	0.437488	0	0.0160295	0	0.0595827	ND	ND	ND	ND	ND	ND	-0.224971	-0.0110062	-0.164254	-0.0975266	-0.335374	-0.205756	0.0607172	-0.0865204	0.813373	0.985107	0.953007	143.802	158.383	176.922	142.749	164.202	167.587	177.1
PA14_10730	PA14_10730	A0A0H2ZFT2	Hypothetical, unclassified, unknown	hypothetical protein	923965	925350	-	461	PA14_RS04325	nucleotide 5'-monophosphate nucleosidase PpnN	ppnN	protein-coding	WP_003093432.1	923965	925350	-	461	25.1735	21.3089	20.2462	39.8896	2.01559	1.69825	1.76736	3.14407	12.9387	16.9794	9.30291	3.61646	1.58044	1.99584	0.629099	0.730198	0.469366	0.47929	0.768673	0.491538	-0.159733	-0.250908	0.0453808	0.910559	0.785578	183.506	204.278	121.615	164.31	200.722	216.466	245.393
PA14_10740	PA14_10740	A0A0H2ZEU3	Hypothetical, unclassified, unknown	spermidine acetyltransferase	925770	926279	+	169	PA14_RS04330	GNAT family N-acetyltransferase		protein-coding	WP_003101282.1	925770	926279	+	169	0.0923515	0	0.0218445	0.156092	0.109758	0	0.043689	0.140137	1.19753	0.729812	0.148205	0.271373	0.568047	0.296411	0.619859	0.447871	0.273351	0.697653	-0.17159	0.570014	-0.346507	0.249782	0.187484	0.86838	0.850118	37.035	54.294	75.229	58.735	51.622	50.874	63.895
PA14_10750	PA14_10750	Q02SS7	Transport of small molecules	sugar efflux transporter	926433	927623	+	396	PA14_RS04335	sugar transporter		protein-coding	WP_003101284.1	926433	927623	+	396	4.44012	6.02785	6.79854	1.00282	1.23888	0.572939	0.768893	0.607405	3.81027	0.623966	0	1.2754	0.373899	0	0.205205	0.339403	0.141248	0.271184	0.393047	0.281082	-0.0639569	-0.0682187	0.0330552	0.942932	0.882737	372.018	395.357	362.466	358.36	372.338	395.69	423.187
PA14_10770	PA14_10770	A0A0H2ZG06	Two-component regulatory systems	sensor/response regulator hybrid	927751	932004	+	1417	PA14_RS04340	CHASE domain-containing protein		protein-coding	WP_011666546.1	927751	932004	+	1417	182.321	191.02	207.352	24.124	18.5377	5.04262	22.7313	11.1313	36.9367	56.0337	17.4776	5.84518	7.89627	6.13705	0.360345	0.320756	0.263612	0.29598	0.375694	0.192632	-0.0967327	-0.0247763	0.561477	0.961577	0.983813	380.692	388.458	412.718	417.838	445.926	413.646	587.323
PA14_10780	PA14_10780	A0A0H2ZFZ7	Hypothetical, unclassified, unknown	hypothetical protein	932168	932566	-	132	PA14_RS04345	hypothetical protein		protein-coding	WP_003093424.1	932168	932566	-	132	1.03224	1.60292	0.661188	0.862131	0.0892646	0.203593	0.179592	0.570654	4.32339	6.05604	3.32176	0.225022	1.67071	2.30683	0.600167	-0.0754626	0.327465	-0.246713	-0.287018	-0.414833	-0.272702	-0.17125	0.485737	0.942932	0.958416	34.699	45.895	17.841	30.483	20.868	33.251	30.095
PA14_10790	ampC	A0A0H2ZG46	Adaptation, Protection	beta-lactamase	932631	933824	-	397	PA14_RS04350	class C beta-lactamase PDC-34		protein-coding	WP_003137570.1	932631	933824	-	397	3.4355	3.66745	1.75899	20.6185	1.96538	1.7411	2.03745	1.94819	0.387638	3.09253	0.302545	0.276118	0.210803	0.355468	0.132993	0.386501	0.211407	0.241968	-0.0896763	0.103018	0.078414	-0.144532	0.810166	0.985107	0.924655	135.461	167.982	171.867	139.032	133.723	130.678	131.957
PA14_10800	ampR	A0A0H2ZFS7	Transcription	transcriptional regulator AmpR	933973	934863	+	296	PA14_RS04355	LysR family transcriptional regulator AmpR	ampR	protein-coding	WP_003137572.1	933973	934863	+	296	48.5479	58.2638	58.4899	95.2863	13.8638	6.98438	3.77667	3.3024	0	0.471369	0.11079	0	0.10491	0.221581	0.587641	0.412483	0.492644	0.379285	0.212461	0.453715	-0.094997	-0.0331988	0.577423	0.983314	0.9862	113.774	93.29	100.801	136.058	155.415	141.983	156.959
PA14_10820	PA14_10820	A0A0H2ZET9	Hypothetical, unclassified, unknown	HDIG domain-containing protein	935422	936666	-	414	PA14_RS04360	cyclic di-GMP phosphodiesterase		protein-coding	WP_003137575.1	935422	936666	-	414	31.9558	37.3801	47.0774	4.52148	2.01206	1.34129	3.16029	0.775364	90.7329	347.069	129.574	15.1815	10.391	10.4813	0.466485	0.233445	0.269134	0.467847	0.136268	0.51324	-0.197351	0.234402	0.0543944	0.837765	0.753519	366.012	372.56	336.597	285.87	339.936	417.304	511.622
PA14_10830	PA14_10830	A0A0H2ZG01	Transcription	LysR family transcriptional regulator	936949	937824	-	291	PA14_RS04365	LysR substrate-binding domain-containing protein		protein-coding	WP_003093413.1	936949	937824	-	291	0	0.0654484	0	2.85232	0	0.130897	0	0.456194	ND	ND	ND	ND	ND	ND	0.244822	-0.200513	0.255149	0.364089	-0.517929	0.00831892	0.0103264	0.564602	0.617378	0.995025	0.791993	61.058	43.495	107.342	98.512	76.609	85.123	96.074
PA14_10840	PA14_10840	A0A0H2ZFZ3	Carbon compound catabolism	dehydrogenase	937983	938735	+	250	PA14_RS04370	SDR family oxidoreductase		protein-coding	WP_003093411.1	937983	938735	+	250	0.176144	0.212523	0.0941854	1.64709	0.0780383	0.0699758	0.0232128	0.203652	ND	ND	ND	ND	ND	ND	0.181762	-0.161562	0.159959	-0.0567327	0.157791	0.16095	-0.0218034	0.104829	0.875676	0.985107	0.958416	132.458	87.591	46.683	69.144	68.921	101.416	64.821
PA14_10850	PA14_10850	A0A0H2ZG41	Hypothetical, unclassified, unknown	dehydrogenase	938752	940431	-	559	PA14_RS04375	GMC family oxidoreductase N-terminal domain-containing protein		protein-coding	WP_003137578.1	938752	940431	-	559	ND	ND	ND	ND	ND	ND	ND	ND	ND	ND	ND	ND	ND	ND	0.261322	0.313948	0.171994	-0.0302552	0.216227	0.125703	-0.089328	-0.344203	0.824871	0.984937	0.791993	172.162	185.38	179.003	223.789	216.648	201.835	150.014
PA14_10870	PA14_10870	A0A0H2ZFS2	Transport of small molecules	hypothetical protein	940586	941890	-	434	PA14_RS04380	carbohydrate porin		protein-coding	WP_003137580.1	940586	941890	-	434	ND	ND	ND	ND	ND	ND	ND	ND	ND	ND	ND	ND	ND	ND	0.385961	0.169342	0.291917	0.305335	0.219965	0.318759	-0.0940437	0.135993	0.721382	0.968911	0.893569	111.772	186.58	159.081	92.564	169.419	164.261	173.164
PA14_10890	PA14_10890	A0A0H2ZET4	Hypothetical, unclassified, unknown	short-chain dehydrogenase	941975	942700	-	241	PA14_RS04385	SDR family NAD(P)-dependent oxidoreductase		protein-coding	WP_003093405.1	941975	942700	-	241	ND	ND	ND	ND	ND	ND	ND	ND	ND	ND	ND	ND	ND	ND	-0.531419	-0.0695207	0.211778	0.576089	-0.0102683	0.0546907	0.743198	0.64561	0.908128	0.9111	0.850118	43.708	44.395	39.25	18.215	5.492	35.579	18.289
PA14_10900	PA14_10900	A0A0H2ZFZ6	Hypothetical, unclassified, unknown	alcohol dehydrogenase	942715	943773	-	352	PA14_RS04390	2,3-butanediol dehydrogenase		protein-coding	WP_003137583.1	942715	943773	-	352	ND	ND	ND	ND	ND	ND	ND	ND	ND	ND	ND	ND	ND	ND	0.302331	0.297687	0.0596942	0.063543	0.0796509	-0.00709805	-0.242637	-0.234144	0.789783	0.894019	0.83808	178.835	160.483	132.617	103.716	138.116	122.032	146.773
PA14_10910	PA14_10910	A0A0H2ZFY6	Transport of small molecules	major facilitator transporter	943770	945029	-	419	PA14_RS04395	MFS transporter		protein-coding	WP_003137585.1	943770	945029	-	419	ND	ND	ND	ND	ND	ND	ND	ND	ND	ND	ND	ND	ND	ND	0.398795	0.280309	0.648659	0.400607	0.497937	0.040876	0.249863	0.120297	0.103437	0.84421	0.900907	188.511	159.283	149.566	166.912	164.202	162.931	293.546
PA14_10920	PA14_10920	A0A0H2ZG37	Hypothetical, unclassified, unknown	hypothetical protein	945100	945633	-	177	PA14_RS04400	2,4'-dihydroxyacetophenone dioxygenase family protein		protein-coding	WP_003137588.1	945100	945633	-	177	ND	ND	ND	ND	ND	ND	ND	ND	ND	ND	ND	ND	ND	ND	0.374086	0.335938	0.390968	0.137482	0.142887	0.177727	0.0168823	-0.198457	0.839264	0.986997	0.89123	71.401	70.192	100.503	50.557	115.875	79.803	116.446
PA14_10940	PA14_10940	A0A0H2ZFR7	Transcription	AraC family transcriptional regulator	945954	946913	+	319	PA14_RS04405	helix-turn-helix domain-containing protein		protein-coding	WP_003137590.1	945954	946913	+	319	0	0.831812	0.485662	0.557334	0	0.141638	0.349232	0.0528338	0.117369	11.9943	2.08423	0.167405	1.97847	1.71383	-0.07127	-0.0549391	-0.0585988	0.0527864	0.332203	-0.343378	0.0126711	0.107725	0.142207	0.986823	0.904825	323.305	185.68	167.704	173.232	162.554	192.192	197.935
PA14_10950	PA14_10950	A0A0H2ZES9	Hypothetical, unclassified, unknown	hypothetical protein	946961	947377	+	138	PA14_RS04410	PaaI family thioesterase		protein-coding	WP_003137592.1	946961	947377	+	138	2.51849	6.14589	8.03022	17.6676	0.295869	0.518042	0.861499	0.912814	5.01703	14.4368	22.6011	0.469801	7.42629	4.50561	-0.68759	0.455442	0.402786	-1.09353	0.136299	-0.860336	1.09038	-1.54898	0.382224	0.792449	0.690426	17.35	17.098	41.034	32.342	25.262	20.616	3.01
[truncated: 5,097 more rows]
[truncated: 35 more columns]

## Sheet: Functional categories
Supplemental File 1 - Key Physiological Features
Table of genes that comprise the three key physiological features which were highlighted in proteomic and transposon-insertion sequencing data.
PA14 locus tag	PA14 gene name	Protein accession	Key area
[truncated: 94 more rows]

## Sheet: abundant proteins total
Supplemental File 1 -Whole cell Proteomics Top 100
[truncated: 103 more rows]

[truncated: 2 more sheets: abundant proteins BONCAT, TnSeq hit functions]
